# Supplementary material for: N,N′-Bis(2-methoxy­phen­yl)biphenyl-2,2′-dicarboxamide
Source: Acta Crystallogr Sect E Struct Rep Online. 2008 Oct 11;64(Pt 11):o2104. doi: 10.1107/S1600536808032352 (PMC2959503; doi:10.1107/S1600536808032352)
Supplement: Supplementary file 1 [file e-64-o2104-sup1.cif]

##############################################################################
###                                                                        ###
###        Electronic paper (Acta Crystallographica Section E)             ###
###                                                                        ###
##############################################################################
#                                                                            #
# This CIF contains the data in a paper accepted for publication in Acta     #
# Crystallographica Section E. It conforms to the requirements of Notes      #
# for Authors for Section E, and has been peer reviewed under the auspices   #
# of the IUCr Commission on Journals.                                        #
#                                                                            #
# Full details of the Crystallographic Information File format               #
# are given in the paper "The Crystallographic Information File (CIF):       #
# a New Standard Archive File for Crystallography" by S. R. Hall, F. H.      #
# Allen and I. D. Brown [Acta Cryst. (1991), A47, 655-685].                  #
#                                                                            #
# The current version of the core CIF dictionary is obtainable from          #
# ftp://ftp.iucr.org/pub/cif_core.dic. The current version number is 2.4.    #
#                                                                            #
# Software is freely available for graphical display of the structure(s) in  #
# this CIF.  For information consult the CIF home page http://www.iucr.org/  #
# cif/home.html                                                              #
#                                                                            #
# This file may be used for bona fide research purposes within the           #
# scientific community so long as proper attribution is given to the journal # 
# article from which it was obtained.                                        #
#                                                                            #
##############################################################################
                                             
data_global
_audit_creation_method     'SHELXL-97'
_journal_date_recd_electronic     2008-06-30
_journal_date_accepted     2008-10-07
_journal_name_full     'Acta Crystallographica, Section E'
_journal_year     2008
_journal_volume     64
_journal_issue     11
_journal_page_first     o2104
_journal_page_last     o2104
_journal_paper_category     QO
_journal_coeditor_code     GW2044
_publ_contact_author_name     'Da-Bin Qin'
_publ_contact_author_address
;
School of Chemistry and Chemical Engineering
China West Normal University
Nanchong 637002
People's Republic of China
;
_publ_contact_author_email     qindabincwnu@yahoo.com.cn
_publ_contact_author_fax     ?
_publ_contact_author_phone     ?
_publ_section_title
;
<i>N</i>,<i>N</i>'-Bis(2-methoxyphenyl)biphenyl-2,2'-dicarboxamide
;
loop_
    _publ_author_name
    _publ_author_footnote
    _publ_author_address
    'Gui-Yu Wang' .
;
School of Chemistry and Chemical Engineering,
China West Normal University
Nanchong 637002
People's Republic of China
;
    'Di Li' .
;
School of Chemistry and Chemical Engineering,
China West Normal University
Nanchong 637002
People's Republic of China
;
    'Da-Bin Qin' .
;
School of Chemistry and Chemical Engineering,
China West Normal University
Nanchong 637002
People's Republic of China
;
    'Jie-Wei Luo' .
;
School of Chemistry and Chemical Engineering,
China West Normal University
Nanchong 637002
People's Republic of China
;
    'Li-Hui Guo' .
;
School of Chemistry and Chemical Engineering,
China West Normal University
Nanchong 637002
People's Republic of China
;
data_I
_audit_creation_method     SHELXL-97
_chemical_name_systematic
;
<i>N</i>,<i>N</i>'-Bis(2-methoxyphenyl)biphenyl-2,2'-dicarboxamide
;
_chemical_name_common     ?
_chemical_formula_moiety     'C28 H24 N2 O4'
_chemical_formula_sum     'C28 H24 N2 O4'
_chemical_formula_iupac     'C28 H24 N2 O4'
_chemical_formula_weight     452.49
_chemical_melting_point     ?
_symmetry_cell_setting     Monoclinic
_symmetry_space_group_name_H-M     'C c'
loop_
    _symmetry_equiv_pos_as_xyz
    'x, y, z'
    'x, -y, z+1/2'
    'x+1/2, y+1/2, z'
    'x+1/2, -y+1/2, z+1/2'
_cell_length_a     18.184(4)
_cell_length_b     16.304(3)
_cell_length_c     7.9998(16)
_cell_angle_alpha     90.00
_cell_angle_beta     108.90(3)
_cell_angle_gamma     90.00
_cell_volume     2243.9(8)
_cell_formula_units_Z     4
_cell_measurement_reflns_used     3190
_cell_measurement_theta_min     1.721
_cell_measurement_theta_max     27.893
_cell_measurement_temperature     113(2)
_exptl_crystal_description     block
_exptl_crystal_colour     colourless
_exptl_crystal_size_max     0.16
_exptl_crystal_size_mid     0.14
_exptl_crystal_size_min     0.10
_exptl_crystal_density_diffrn     1.339
_exptl_crystal_density_meas     ?
_exptl_crystal_density_method     'not measured'
_exptl_crystal_F_000     952
_exptl_absorpt_coefficient_mu     0.090
_exptl_absorpt_correction_type     multi-scan
_exptl_absorpt_process_details     '(CrystalStructure; Rigaku/MSC, 2004)'
_exptl_absorpt_correction_T_min     0.9857
_exptl_absorpt_correction_T_max     0.9910
_exptl_special_details
;
;
_diffrn_ambient_temperature     113(2)
_diffrn_radiation_type     MoK\a
_diffrn_radiation_wavelength     0.71073
_diffrn_radiation_source     'rotating anode'
_diffrn_radiation_monochromator     confocal
_diffrn_measurement_device_type     'Rigaku Saturn'
_diffrn_measurement_method     '\w scans'
_diffrn_detector_area_resol_mean     ?
_diffrn_reflns_number     6422
_diffrn_reflns_av_R_equivalents     0.0544
_diffrn_reflns_av_sigmaI/netI     0.0522
_diffrn_reflns_theta_min     1.72
_diffrn_reflns_theta_max     25.01
_diffrn_reflns_theta_full     25.01
_diffrn_measured_fraction_theta_max     0.999
_diffrn_measured_fraction_theta_full     0.999
_diffrn_reflns_limit_h_min     -21
_diffrn_reflns_limit_h_max     20
_diffrn_reflns_limit_k_min     -17
_diffrn_reflns_limit_k_max     19
_diffrn_reflns_limit_l_min     -9
_diffrn_reflns_limit_l_max     9
_diffrn_standards_number     0
_diffrn_standards_interval_count     0
_diffrn_standards_interval_time     0
_diffrn_standards_decay_%     0
_refine_special_details
;
Refinement of <i>F</i>^2^ against ALL reflections. The weighted <i>R</i>-factor
<i>wR</i> and goodness of fit <i>S</i> are based on <i>F</i>^2^, conventional
<i>R</i>-factors <i>R</i> are based on <i>F</i>, with <i>F</i> set to zero for
negative <i>F</i>^2^. The threshold expression of <i>F</i>^2^ >
\s(<i>F</i>^2^) is used only for calculating <i>R</i>-factors(gt) <i>etc</i>.
and is not relevant to the choice of reflections for refinement.
<i>R</i>-factors based on <i>F</i>^2^ are statistically about twice as large
as those based on <i>F</i>, and <i>R</i>- factors based on ALL data will be
even larger.
;
_reflns_number_total     1991
_reflns_number_gt     1858
_reflns_threshold_expression     I>2\s(I)
_refine_ls_structure_factor_coef     Fsqd
_refine_ls_matrix_type     full
_refine_ls_R_factor_all     0.0417
_refine_ls_R_factor_gt     0.0385
_refine_ls_wR_factor_gt     0.0909
_refine_ls_wR_factor_ref     0.0929
_refine_ls_goodness_of_fit_ref     1.064
_refine_ls_restrained_S_all     1.063
_refine_ls_number_reflns     1991
_refine_ls_number_parameters     309
_refine_ls_number_restraints     2
_refine_ls_hydrogen_treatment     constr
_refine_ls_weighting_scheme     calc
_refine_ls_weighting_details
                 'calc w=1/[\s^2^(Fo^2^)+(0.0537P)^2^] where P=(Fo^2^+2Fc^2^)/3'
_atom_sites_solution_hydrogens     geom
_atom_sites_solution_primary     direct
_atom_sites_solution_secondary     difmap
_refine_ls_shift/su_max     0.007
_refine_ls_shift/su_mean     0.001
_refine_diff_density_max     0.165
_refine_diff_density_min     -0.200
_refine_ls_extinction_method     none
_refine_ls_extinction_coef     ?
_refine_ls_abs_structure_details     ?
_refine_ls_abs_structure_Flack     ?
loop_
    _atom_type_symbol
    _atom_type_description
    _atom_type_scat_dispersion_real
    _atom_type_scat_dispersion_imag
    _atom_type_scat_source
    'C' 'C' 0.0033 0.0000
                         'International Tables Vol C Tables 4.2.6.8 and 6.1.1.4'
    'H' 'H' 0.0000 0.0000
                         'International Tables Vol C Tables 4.2.6.8 and 6.1.1.4'
    'N' 'N' 0.0061 0.0000
                         'International Tables Vol C Tables 4.2.6.8 and 6.1.1.4'
    'O' 'O' 0.0106 0.0000
                         'International Tables Vol C Tables 4.2.6.8 and 6.1.1.4'
_computing_data_collection     'RAPID-AUTO (Rigaku/MSC, 2004)'
_computing_cell_refinement     'RAPID-AUTO (Rigaku/MSC, 2004)'
_computing_data_reduction     'RAPID-AUTO (Rigaku/MSC, 2004)'
_computing_structure_solution     'SHELXS97 (Sheldrick, 2008)'
_computing_structure_refinement     'SHELXL97 (Sheldrick, 2008)'
_computing_molecular_graphics     'SHELXTL (Sheldrick, 2008)'
_computing_publication_material     'SHELXTL (Sheldrick, 2008)'
loop_
    _atom_site_type_symbol
    _atom_site_label
    _atom_site_fract_x
    _atom_site_fract_y
    _atom_site_fract_z
    _atom_site_U_iso_or_equiv
    _atom_site_adp_type
    _atom_site_calc_flag
    _atom_site_refinement_flags
    _atom_site_occupancy
    _atom_site_disorder_assembly
    _atom_site_disorder_group
    O O1 -0.01240(15) 0.26417(14) 0.9137(3) 0.0338(6) Uani d . 1 . .
    O O2 0.21854(13) 0.17729(12) 1.0081(2) 0.0234(5) Uani d . 1 . .
    O O3 0.45976(12) 0.32159(13) 1.0239(2) 0.0239(5) Uani d . 1 . .
    O O4 0.31213(13) 0.07137(13) 0.8380(3) 0.0273(5) Uani d . 1 . .
    N N1 0.09211(15) 0.17216(15) 0.8317(3) 0.0222(6) Uani d . 1 . .
    H H1N 0.0615 0.1801 0.7258 0.027 Uiso calc R 1 . .
    N N2 0.37809(15) 0.21050(14) 0.9645(3) 0.0216(6) Uani d . 1 . .
    H H2N 0.3350 0.1932 0.9743 0.026 Uiso calc R 1 . .
    C C1 0.00360(19) 0.19053(18) 0.9988(4) 0.0229(7) Uani d . 1 . .
    C C2 -0.0328(2) 0.16090(19) 1.1154(4) 0.0277(7) Uani d . 1 . .
    H H2 -0.0694 0.1928 1.1441 0.033 Uiso calc R 1 . .
    C C3 -0.0139(2) 0.0831(2) 1.1889(4) 0.0298(8) Uani d . 1 . .
    H H3 -0.0378 0.0632 1.2674 0.036 Uiso calc R 1 . .
    C C4 0.0399(2) 0.0355(2) 1.1457(4) 0.0305(8) Uani d . 1 . .
    H H4 0.0512 -0.0170 1.1926 0.037 Uiso calc R 1 . .
    C C5 0.07701(19) 0.06580(18) 1.0327(3) 0.0258(7) Uani d . 1 . .
    H H5 0.1148 0.0345 1.0072 0.031 Uiso calc R 1 . .
    C C6 0.05817(18) 0.14248(18) 0.9576(3) 0.0210(7) Uani d . 1 . .
    C C7 0.16777(18) 0.18877(17) 0.8643(3) 0.0188(6) Uani d . 1 . .
    C C8 0.18756(18) 0.22120(18) 0.7085(3) 0.0201(7) Uani d . 1 . .
    C C9 0.16253(18) 0.17982(18) 0.5469(4) 0.0219(7) Uani d . 1 . .
    H H9 0.1304 0.1342 0.5336 0.026 Uiso calc R 1 . .
    C C10 0.18522(19) 0.20637(19) 0.4066(3) 0.0251(7) Uani d . 1 . .
    H H10 0.1695 0.1779 0.3000 0.030 Uiso calc R 1 . .
    C C11 0.2317(2) 0.27591(19) 0.4260(4) 0.0275(7) Uani d . 1 . .
    H H11 0.2471 0.2940 0.3321 0.033 Uiso calc R 1 . .
    C C12 0.25501(19) 0.31821(19) 0.5843(4) 0.0252(7) Uani d . 1 . .
    H H12 0.2853 0.3651 0.5956 0.030 Uiso calc R 1 . .
    C C13 0.23333(17) 0.29096(18) 0.7281(3) 0.0190(6) Uani d . 1 . .
    C C14 0.25474(18) 0.34128(17) 0.8950(3) 0.0204(6) Uani d . 1 . .
    C C15 0.1978(2) 0.39160(18) 0.9223(4) 0.0270(7) Uani d . 1 . .
    H H15 0.1475 0.3901 0.8428 0.032 Uiso calc R 1 . .
    C C16 0.2152(2) 0.4441(2) 1.0670(4) 0.0307(8) Uani d . 1 . .
    H H16 0.1763 0.4766 1.0847 0.037 Uiso calc R 1 . .
    C C17 0.2897(2) 0.44812(19) 1.1841(4) 0.0290(8) Uani d . 1 . .
    H H17 0.3015 0.4837 1.2800 0.035 Uiso calc R 1 . .
    C C18 0.34668(19) 0.39879(18) 1.1576(4) 0.0244(7) Uani d . 1 . .
    H H18 0.3972 0.4021 1.2355 0.029 Uiso calc R 1 . .
    C C19 0.32979(19) 0.34399(18) 1.0156(3) 0.0211(6) Uani d . 1 . .
    C C20 0.39544(18) 0.29130(17) 1.0011(3) 0.0210(7) Uani d . 1 . .
    C C21 0.42452(18) 0.15199(18) 0.9115(3) 0.0212(7) Uani d . 1 . .
    C C22 0.5013(2) 0.1627(2) 0.9232(4) 0.0317(8) Uani d . 1 . .
    H H22 0.5276 0.2099 0.9756 0.038 Uiso calc R 1 . .
    C C23 0.5398(2) 0.1035(2) 0.8573(5) 0.0407(9) Uani d . 1 . .
    H H23 0.5918 0.1111 0.8674 0.049 Uiso calc R 1 . .
    C C24 0.5015(2) 0.0338(2) 0.7773(4) 0.0354(8) Uani d . 1 . .
    H H24 0.5271 -0.0048 0.7305 0.042 Uiso calc R 1 . .
    C C25 0.4250(2) 0.0217(2) 0.7669(4) 0.0275(8) Uani d . 1 . .
    H H25 0.3988 -0.0252 0.7127 0.033 Uiso calc R 1 . .
    C C26 0.38714(18) 0.07931(18) 0.8372(3) 0.0225(7) Uani d . 1 . .
    C C28 0.2734(2) -0.0051(2) 0.7829(5) 0.0366(9) Uani d . 1 . .
    H H28A 0.2719 -0.0168 0.6642 0.055 Uiso calc R 1 . .
    H H28B 0.2214 -0.0019 0.7873 0.055 Uiso calc R 1 . .
    H H28C 0.3011 -0.0480 0.8601 0.055 Uiso calc R 1 . .
    C C27 -0.0779(3) 0.3085(2) 0.9290(5) 0.0458(10) Uani d . 1 . .
    H H27A -0.1234 0.2746 0.8892 0.069 Uiso calc R 1 . .
    H H27B -0.0856 0.3571 0.8578 0.069 Uiso calc R 1 . .
    H H27C -0.0684 0.3234 1.0502 0.069 Uiso calc R 1 . .
loop_
    _atom_site_aniso_label
    _atom_site_aniso_U_11
    _atom_site_aniso_U_22
    _atom_site_aniso_U_33
    _atom_site_aniso_U_12
    _atom_site_aniso_U_13
    _atom_site_aniso_U_23
    O1 0.0436(16) 0.0284(13) 0.0359(11) 0.0087(11) 0.0218(11) 0.0078(9)
    O2 0.0200(12) 0.0303(12) 0.0181(10) -0.0008(9) 0.0038(9) 0.0020(8)
    O3 0.0182(13) 0.0273(12) 0.0252(10) -0.0060(9) 0.0054(10) -0.0002(8)
    O4 0.0194(12) 0.0223(12) 0.0408(11) -0.0041(9) 0.0104(10) -0.0049(9)
    N1 0.0164(14) 0.0333(15) 0.0163(11) -0.0017(11) 0.0045(11) 0.0036(9)
    N2 0.0172(14) 0.0205(14) 0.0279(13) 0.0000(10) 0.0084(11) -0.0017(10)
    C1 0.0267(18) 0.0191(15) 0.0228(14) -0.0017(13) 0.0076(13) 0.0001(11)
    C2 0.030(2) 0.0306(19) 0.0255(14) 0.0003(14) 0.0135(15) -0.0028(12)
    C3 0.039(2) 0.0303(19) 0.0251(14) -0.0089(15) 0.0176(16) 0.0009(12)
    C4 0.042(2) 0.0234(18) 0.0272(16) 0.0002(14) 0.0133(16) 0.0033(12)
    C5 0.030(2) 0.0248(17) 0.0225(14) 0.0023(14) 0.0082(14) -0.0017(12)
    C6 0.0203(17) 0.0250(17) 0.0163(12) -0.0035(12) 0.0042(13) -0.0008(11)
    C7 0.0183(17) 0.0183(15) 0.0201(14) 0.0011(12) 0.0066(14) -0.0023(11)
    C8 0.0134(16) 0.0294(18) 0.0170(12) 0.0040(12) 0.0045(12) 0.0016(11)
    C9 0.0174(17) 0.0245(17) 0.0219(14) -0.0004(13) 0.0036(13) -0.0011(11)
    C10 0.0213(19) 0.0347(18) 0.0182(13) 0.0025(14) 0.0050(13) -0.0018(11)
    C11 0.028(2) 0.0348(19) 0.0219(14) 0.0019(14) 0.0117(14) 0.0081(12)
    C12 0.0236(19) 0.0249(17) 0.0278(15) -0.0002(13) 0.0094(14) 0.0035(12)
    C13 0.0123(16) 0.0232(16) 0.0209(13) 0.0025(11) 0.0045(12) 0.0027(11)
    C14 0.0205(17) 0.0175(15) 0.0238(14) -0.0011(12) 0.0079(13) 0.0020(11)
    C15 0.0231(18) 0.0254(17) 0.0305(15) 0.0006(14) 0.0057(14) 0.0010(12)
    C16 0.032(2) 0.0278(19) 0.0365(17) 0.0041(14) 0.0167(17) -0.0022(13)
    C17 0.037(2) 0.0222(17) 0.0277(15) -0.0017(14) 0.0105(15) -0.0026(12)
    C18 0.0267(19) 0.0206(17) 0.0239(14) -0.0020(13) 0.0054(13) -0.0010(11)
    C19 0.0221(17) 0.0192(16) 0.0234(14) 0.0007(12) 0.0091(14) 0.0030(11)
    C20 0.0223(19) 0.0250(17) 0.0143(13) -0.0018(13) 0.0041(13) 0.0012(10)
    C21 0.0207(18) 0.0212(16) 0.0222(14) 0.0009(12) 0.0076(14) -0.0005(11)
    C22 0.0246(19) 0.0289(18) 0.0423(17) -0.0024(14) 0.0118(16) -0.0068(14)
    C23 0.0207(19) 0.042(2) 0.063(2) -0.0016(15) 0.0182(18) -0.0110(17)
    C24 0.034(2) 0.029(2) 0.0465(19) 0.0069(15) 0.0177(17) -0.0012(14)
    C25 0.031(2) 0.0201(17) 0.0321(16) -0.0004(13) 0.0110(15) -0.0015(12)
    C26 0.0204(19) 0.0219(16) 0.0241(14) -0.0011(12) 0.0059(13) 0.0019(11)
    C28 0.033(2) 0.031(2) 0.0477(19) -0.0132(15) 0.0152(17) -0.0088(14)
    C27 0.062(3) 0.037(2) 0.049(2) 0.0233(19) 0.032(2) 0.0113(16)
_geom_special_details
;
All e.s.d.'s (except the e.s.d. in the dihedral angle between two l.s. planes)
are estimated using the full covariance matrix. The cell e.s.d.'s are taken
into account individually in the estimation of e.s.d.'s in distances, angles
and torsion angles; correlations between e.s.d.'s in cell parameters are only
used when they are defined by crystal symmetry. An approximate (isotropic)
treatment of cell e.s.d.'s is used for estimating e.s.d.'s involving l.s.
planes.
;
loop_
    _geom_bond_atom_site_label_1
    _geom_bond_atom_site_label_2
    _geom_bond_site_symmetry_2
    _geom_bond_distance
    _geom_bond_publ_flag
    O1 C1 . 1.364(4) ?
    O1 C27 . 1.431(4) ?
    O2 C7 . 1.234(3) ?
    O3 C20 . 1.228(4) ?
    O4 C26 . 1.372(4) ?
    O4 C28 . 1.429(4) ?
    N1 C7 . 1.342(4) ?
    N1 C6 . 1.425(4) ?
    N1 H1N . 0.8600 ?
    N2 C20 . 1.364(4) ?
    N2 C21 . 1.426(4) ?
    N2 H2N . 0.8600 ?
    C1 C6 . 1.385(5) ?
    C1 C2 . 1.393(4) ?
    C2 C3 . 1.393(5) ?
    C2 H2 . 0.9300 ?
    C3 C4 . 1.377(5) ?
    C3 H3 . 0.9300 ?
    C4 C5 . 1.383(5) ?
    C4 H4 . 0.9300 ?
    C5 C6 . 1.381(4) ?
    C5 H5 . 0.9300 ?
    C7 C8 . 1.501(4) ?
    C8 C13 . 1.388(4) ?
    C8 C9 . 1.397(4) ?
    C9 C10 . 1.385(4) ?
    C9 H9 . 0.9300 ?
    C10 C11 . 1.392(5) ?
    C10 H10 . 0.9300 ?
    C11 C12 . 1.383(4) ?
    C11 H11 . 0.9300 ?
    C12 C13 . 1.403(4) ?
    C12 H12 . 0.9300 ?
    C13 C14 . 1.507(4) ?
    C14 C19 . 1.394(4) ?
    C14 C15 . 1.393(4) ?
    C15 C16 . 1.390(4) ?
    C15 H15 . 0.9300 ?
    C16 C17 . 1.377(5) ?
    C16 H16 . 0.9300 ?
    C17 C18 . 1.381(5) ?
    C17 H17 . 0.9300 ?
    C18 C19 . 1.398(4) ?
    C18 H18 . 0.9300 ?
    C19 C20 . 1.506(4) ?
    C21 C22 . 1.380(5) ?
    C21 C26 . 1.399(4) ?
    C22 C23 . 1.393(5) ?
    C22 H22 . 0.9300 ?
    C23 C24 . 1.377(5) ?
    C23 H23 . 0.9300 ?
    C24 C25 . 1.381(5) ?
    C24 H24 . 0.9300 ?
    C25 C26 . 1.387(4) ?
    C25 H25 . 0.9300 ?
    C28 H28A . 0.9600 ?
    C28 H28B . 0.9600 ?
    C28 H28C . 0.9600 ?
    C27 H27A . 0.9600 ?
    C27 H27B . 0.9600 ?
    C27 H27C . 0.9600 ?
loop_
    _geom_angle_atom_site_label_1
    _geom_angle_atom_site_label_2
    _geom_angle_atom_site_label_3
    _geom_angle_site_symmetry_1
    _geom_angle_site_symmetry_3
    _geom_angle
    _geom_angle_publ_flag
    C1 O1 C27 . . 116.8(3) ?
    C26 O4 C28 . . 118.1(2) ?
    C7 N1 C6 . . 125.6(2) ?
    C7 N1 H1N . . 117.2 ?
    C6 N1 H1N . . 117.2 ?
    C20 N2 C21 . . 126.3(3) ?
    C20 N2 H2N . . 116.9 ?
    C21 N2 H2N . . 116.9 ?
    O1 C1 C6 . . 115.6(3) ?
    O1 C1 C2 . . 124.6(3) ?
    C6 C1 C2 . . 119.7(3) ?
    C1 C2 C3 . . 119.5(3) ?
    C1 C2 H2 . . 120.2 ?
    C3 C2 H2 . . 120.2 ?
    C4 C3 C2 . . 120.3(3) ?
    C4 C3 H3 . . 119.8 ?
    C2 C3 H3 . . 119.8 ?
    C3 C4 C5 . . 120.0(3) ?
    C3 C4 H4 . . 120.0 ?
    C5 C4 H4 . . 120.0 ?
    C6 C5 C4 . . 120.2(3) ?
    C6 C5 H5 . . 119.9 ?
    C4 C5 H5 . . 119.9 ?
    C5 C6 C1 . . 120.3(3) ?
    C5 C6 N1 . . 120.8(3) ?
    C1 C6 N1 . . 118.9(3) ?
    O2 C7 N1 . . 124.1(3) ?
    O2 C7 C8 . . 121.3(3) ?
    N1 C7 C8 . . 114.6(2) ?
    C13 C8 C9 . . 120.3(3) ?
    C13 C8 C7 . . 119.4(2) ?
    C9 C8 C7 . . 120.3(3) ?
    C10 C9 C8 . . 120.4(3) ?
    C10 C9 H9 . . 119.8 ?
    C8 C9 H9 . . 119.8 ?
    C9 C10 C11 . . 119.6(3) ?
    C9 C10 H10 . . 120.2 ?
    C11 C10 H10 . . 120.2 ?
    C12 C11 C10 . . 120.2(3) ?
    C12 C11 H11 . . 119.9 ?
    C10 C11 H11 . . 119.9 ?
    C11 C12 C13 . . 120.6(3) ?
    C11 C12 H12 . . 119.7 ?
    C13 C12 H12 . . 119.7 ?
    C8 C13 C12 . . 119.0(3) ?
    C8 C13 C14 . . 121.3(2) ?
    C12 C13 C14 . . 119.6(3) ?
    C19 C14 C15 . . 118.9(3) ?
    C19 C14 C13 . . 123.0(3) ?
    C15 C14 C13 . . 117.9(3) ?
    C16 C15 C14 . . 120.8(3) ?
    C16 C15 H15 . . 119.6 ?
    C14 C15 H15 . . 119.6 ?
    C17 C16 C15 . . 120.3(3) ?
    C17 C16 H16 . . 119.9 ?
    C15 C16 H16 . . 119.9 ?
    C16 C17 C18 . . 119.3(3) ?
    C16 C17 H17 . . 120.3 ?
    C18 C17 H17 . . 120.3 ?
    C17 C18 C19 . . 121.2(3) ?
    C17 C18 H18 . . 119.4 ?
    C19 C18 H18 . . 119.4 ?
    C14 C19 C18 . . 119.4(3) ?
    C14 C19 C20 . . 123.5(3) ?
    C18 C19 C20 . . 117.1(3) ?
    O3 C20 N2 . . 124.3(3) ?
    O3 C20 C19 . . 120.0(3) ?
    N2 C20 C19 . . 115.7(3) ?
    C22 C21 C26 . . 118.6(3) ?
    C22 C21 N2 . . 125.3(3) ?
    C26 C21 N2 . . 116.1(3) ?
    C21 C22 C23 . . 120.5(3) ?
    C21 C22 H22 . . 119.7 ?
    C23 C22 H22 . . 119.7 ?
    C24 C23 C22 . . 120.5(3) ?
    C24 C23 H23 . . 119.7 ?
    C22 C23 H23 . . 119.7 ?
    C23 C24 C25 . . 119.6(3) ?
    C23 C24 H24 . . 120.2 ?
    C25 C24 H24 . . 120.2 ?
    C24 C25 C26 . . 120.1(3) ?
    C24 C25 H25 . . 120.0 ?
    C26 C25 H25 . . 120.0 ?
    O4 C26 C25 . . 124.3(3) ?
    O4 C26 C21 . . 115.1(3) ?
    C25 C26 C21 . . 120.6(3) ?
    O4 C28 H28A . . 109.5 ?
    O4 C28 H28B . . 109.5 ?
    H28A C28 H28B . . 109.5 ?
    O4 C28 H28C . . 109.5 ?
    H28A C28 H28C . . 109.5 ?
    H28B C28 H28C . . 109.5 ?
    O1 C27 H27A . . 109.5 ?
    O1 C27 H27B . . 109.5 ?
    H27A C27 H27B . . 109.5 ?
    O1 C27 H27C . . 109.5 ?
    H27A C27 H27C . . 109.5 ?
    H27B C27 H27C . . 109.5 ?
loop_
    _geom_torsion_atom_site_label_1
    _geom_torsion_atom_site_label_2
    _geom_torsion_atom_site_label_3
    _geom_torsion_atom_site_label_4
    _geom_torsion_site_symmetry_1
    _geom_torsion_site_symmetry_2
    _geom_torsion_site_symmetry_3
    _geom_torsion_site_symmetry_4
    _geom_torsion
    _geom_torsion_publ_flag
    C27 O1 C1 C6 . . . . 169.2(3) ?
    C27 O1 C1 C2 . . . . -8.3(4) ?
    O1 C1 C2 C3 . . . . 177.3(3) ?
    C6 C1 C2 C3 . . . . -0.2(4) ?
    C1 C2 C3 C4 . . . . -0.4(5) ?
    C2 C3 C4 C5 . . . . 1.8(5) ?
    C3 C4 C5 C6 . . . . -2.5(4) ?
    C4 C5 C6 C1 . . . . 1.8(4) ?
    C4 C5 C6 N1 . . . . -175.7(3) ?
    O1 C1 C6 C5 . . . . -178.2(3) ?
    C2 C1 C6 C5 . . . . -0.5(4) ?
    O1 C1 C6 N1 . . . . -0.6(4) ?
    C2 C1 C6 N1 . . . . 177.1(3) ?
    C7 N1 C6 C5 . . . . -65.1(4) ?
    C7 N1 C6 C1 . . . . 117.3(3) ?
    C6 N1 C7 O2 . . . . 2.9(5) ?
    C6 N1 C7 C8 . . . . -178.7(3) ?
    O2 C7 C8 C13 . . . . -50.2(4) ?
    N1 C7 C8 C13 . . . . 131.3(3) ?
    O2 C7 C8 C9 . . . . 127.4(3) ?
    N1 C7 C8 C9 . . . . -51.1(4) ?
    C13 C8 C9 C10 . . . . 2.1(5) ?
    C7 C8 C9 C10 . . . . -175.5(3) ?
    C8 C9 C10 C11 . . . . -1.6(5) ?
    C9 C10 C11 C12 . . . . 0.0(5) ?
    C10 C11 C12 C13 . . . . 1.1(5) ?
    C9 C8 C13 C12 . . . . -1.1(4) ?
    C7 C8 C13 C12 . . . . 176.6(3) ?
    C9 C8 C13 C14 . . . . 174.1(3) ?
    C7 C8 C13 C14 . . . . -8.2(4) ?
    C11 C12 C13 C8 . . . . -0.5(5) ?
    C11 C12 C13 C14 . . . . -175.8(3) ?
    C8 C13 C14 C19 . . . . 109.4(3) ?
    C12 C13 C14 C19 . . . . -75.4(4) ?
    C8 C13 C14 C15 . . . . -75.3(4) ?
    C12 C13 C14 C15 . . . . 99.9(3) ?
    C19 C14 C15 C16 . . . . 0.3(4) ?
    C13 C14 C15 C16 . . . . -175.3(3) ?
    C14 C15 C16 C17 . . . . 1.2(5) ?
    C15 C16 C17 C18 . . . . -0.8(5) ?
    C16 C17 C18 C19 . . . . -1.0(5) ?
    C15 C14 C19 C18 . . . . -2.0(4) ?
    C13 C14 C19 C18 . . . . 173.3(3) ?
    C15 C14 C19 C20 . . . . 178.8(3) ?
    C13 C14 C19 C20 . . . . -5.9(4) ?
    C17 C18 C19 C14 . . . . 2.4(4) ?
    C17 C18 C19 C20 . . . . -178.4(3) ?
    C21 N2 C20 O3 . . . . -13.6(4) ?
    C21 N2 C20 C19 . . . . 167.3(2) ?
    C14 C19 C20 O3 . . . . 135.1(3) ?
    C18 C19 C20 O3 . . . . -44.0(4) ?
    C14 C19 C20 N2 . . . . -45.7(4) ?
    C18 C19 C20 N2 . . . . 135.1(3) ?
    C20 N2 C21 C22 . . . . 14.1(4) ?
    C20 N2 C21 C26 . . . . -163.9(2) ?
    C26 C21 C22 C23 . . . . 2.0(5) ?
    N2 C21 C22 C23 . . . . -175.9(3) ?
    C21 C22 C23 C24 . . . . 0.9(5) ?
    C22 C23 C24 C25 . . . . -1.8(6) ?
    C23 C24 C25 C26 . . . . -0.2(5) ?
    C28 O4 C26 C25 . . . . 8.0(4) ?
    C28 O4 C26 C21 . . . . -173.0(3) ?
    C24 C25 C26 O4 . . . . -177.9(3) ?
    C24 C25 C26 C21 . . . . 3.1(4) ?
    C22 C21 C26 O4 . . . . 176.9(3) ?
    N2 C21 C26 O4 . . . . -4.9(3) ?
    C22 C21 C26 C25 . . . . -4.0(4) ?
    N2 C21 C26 C25 . . . . 174.2(2) ?
loop_
    _geom_hbond_atom_site_label_D
    _geom_hbond_atom_site_label_H
    _geom_hbond_atom_site_label_A
    _geom_hbond_site_symmetry_A
    _geom_hbond_distance_DH
    _geom_hbond_distance_HA
    _geom_hbond_distance_DA
    _geom_hbond_angle_DHA
    N1 H1N O3 4_454 0.86 2.02 2.833(3) 156.5
    N2 H2N O2 . 0.86 2.24 3.081(4) 167.4
    N2 H2N O4 . 0.86 2.24 2.612(3) 106.2
    C22 H22 O3 . 0.93 2.30 2.885(4) 120.3
