# Supplementary material for: N,N′-Bis(2-methoxy­phen­yl)biphenyl-2,2′-dicarboxamide
Source: Acta Crystallogr Sect E Struct Rep Online. 2008 Oct 11;64(Pt 11):o2104. doi: 10.1107/S1600536808032352 (PMC2959503; doi:10.1107/S1600536808032352)
Supplement: Supplementary file 2 [file e-64-o2104-Isup2.hkl]

# 
# h,k,l, Fc-squared, Fo-squared, sigma(Fo-squared) and status flag 
# 
data_I
_shelx_title ' R80422B in Cc' 
_shelx_refln_list_code          4 
_shelx_F_calc_maximum      191.80 
_exptl_crystal_F_000       952.00 
_reflns_d_resolution_high  0.8404 
 
loop_ 
 _symmetry_equiv_pos_as_xyz 
 'x, y, z' 
 'x, -y, z+1/2' 
 'x+1/2, y+1/2, z' 
 'x+1/2, -y+1/2, z+1/2' 
 
_cell_length_a    18.1845 
_cell_length_b    16.3036 
_cell_length_c     7.9998 
_cell_angle_alpha  90.000 
_cell_angle_beta  108.900 
_cell_angle_gamma  90.000 
 
_shelx_F_squared_multiplier     1.000 
 
loop_ 
 _refln_index_h 
 _refln_index_k 
 _refln_index_l 
 _refln_F_squared_calc 
 _refln_F_squared_meas 
 _refln_F_squared_sigma 
 _refln_observed_status 
   2   0   0     1983.52     1656.36     10.94 o 
   4   0   0    24909.03    23415.08    741.74 o 
   6   0   0     3644.65     3593.32     46.45 o 
   8   0   0      487.64      427.14     26.64 o 
  10   0   0     1562.98     1764.86     77.47 o 
  12   0   0     1360.42     1450.65     80.94 o 
  14   0   0      102.93       94.98     41.77 o 
  16   0   0      103.75      113.57     25.09 o 
  18   0   0      290.64      287.63     85.20 o 
  20   0   0       49.29       89.93     39.89 o 
   1   1   0     1145.11      405.06     24.26 o 
   3   1   0    10279.93     9217.87    149.26 o 
   5   1   0       18.08       19.46      4.33 o 
   7   1   0     1018.96     1067.38     31.20 o 
   9   1   0     5231.87     5786.86     96.56 o 
  11   1   0      704.95      690.39     26.02 o 
  13   1   0       15.03       33.58      8.95 o 
  15   1   0      513.09      535.56     30.42 o 
  17   1   0      239.39      227.80     26.50 o 
  19   1   0      348.16      373.39     56.37 o 
   0   2   0    16090.19    14635.85    144.95 o 
   2   2   0      749.27      713.46     27.18 o 
   4   2   0    21803.32    19380.31    528.18 o 
   6   2   0     1455.02     1416.57     38.90 o 
   8   2   0     3448.00     3544.35     74.05 o 
  10   2   0      681.36      761.44     30.88 o 
  12   2   0      968.13     1056.90     48.81 o 
  14   2   0      903.59      908.61     52.25 o 
  16   2   0       98.45       99.15     15.93 o 
  18   2   0      198.54      252.75     24.15 o 
  20   2   0       12.40       24.48     21.08 o 
   1   3   0     8727.16     8169.75     97.37 o 
   3   3   0     6960.88     6329.69     45.03 o 
   5   3   0    12675.75    11903.57    202.15 o 
   7   3   0      335.63      328.01     14.30 o 
   9   3   0     5392.53     5941.78    199.06 o 
  11   3   0       82.53      114.59     15.27 o 
  13   3   0      313.25      333.91     15.93 o 
  15   3   0     1772.85     1740.82     80.10 o 
  17   3   0       46.58       62.94     27.47 o 
  19   3   0      630.33      670.17     59.96 o 
   0   4   0       33.88       48.45      5.32 o 
   2   4   0      743.49      695.87     24.94 o 
   4   4   0     2690.68     2499.52     28.15 o 
   6   4   0      133.51      146.69     10.40 o 
   8   4   0     1887.22     2014.92     81.74 o 
  10   4   0      857.14      904.97     28.10 o 
  12   4   0        2.00       15.03      6.47 o 
  14   4   0      112.91      121.51     16.04 o 
  16   4   0      172.30      206.55     25.77 o 
  18   4   0       91.69      100.30     23.90 o 
  20   4   0      309.43      375.61     42.77 o 
   3   5   0     4508.90     4659.62     40.40 o 
   5   5   0     3885.73     3896.67     62.37 o 
   7   5   0     2896.86     2883.00     49.21 o 
   9   5   0     1716.93     1882.38     50.27 o 
  11   5   0      494.21      523.34     23.48 o 
  13   5   0     3166.43     3454.84    169.74 o 
  15   5   0     1043.78     1048.15     36.17 o 
  17   5   0       63.23       75.28     20.01 o 
  19   5   0      189.17      195.19     25.32 o 
   0   6   0     9245.52     8857.99     98.30 o 
   2   6   0      418.72      406.45     16.16 o 
   4   6   0     3233.40     3349.28     64.61 o 
   6   6   0     3451.33     3471.30     64.59 o 
   8   6   0      173.56      145.94     10.61 o 
  10   6   0     1493.58     1415.38     49.08 o 
  12   6   0     1755.26     1853.44     51.84 o 
  14   6   0       37.13       34.65      5.93 o 
  16   6   0      139.84      144.17      8.89 o 
  18   6   0      182.44      204.27     38.76 o 
   1   7   0      128.76      167.82      9.50 o 
   3   7   0      751.40      774.96     37.76 o 
   5   7   0     4922.84     4830.24    295.48 o 
   7   7   0     1844.74     1934.15     53.84 o 
   9   7   0      239.82      276.65     16.92 o 
  11   7   0     1442.67     1514.18     53.12 o 
  13   7   0      935.67     1001.67     32.69 o 
  15   7   0     1253.00     1283.81     38.23 o 
  17   7   0      632.47      661.93     81.93 o 
  19   7   0       21.72       67.93     26.25 o 
   0   8   0    15191.86    13108.25   1333.52 o 
   2   8   0      334.49      381.43     21.05 o 
   4   8   0      708.07      763.75     37.02 o 
   6   8   0        7.04       10.57      5.05 o 
   8   8   0      188.06      171.77     10.60 o 
  10   8   0      331.98      343.97     12.11 o 
  12   8   0      576.09      596.07     33.29 o 
  14   8   0     1763.75     1727.89     66.14 o 
  16   8   0       54.00       53.69     18.25 o 
  18   8   0       76.09       61.53     22.71 o 
   1   9   0     2990.90     3088.21    134.19 o 
   3   9   0      971.05     1126.82     93.67 o 
   5   9   0      377.01      376.42     18.19 o 
   7   9   0      753.04      720.48     29.99 o 
   9   9   0      862.25      929.35     36.11 o 
  11   9   0     1809.04     1861.99     70.57 o 
  13   9   0       87.36       77.33     10.75 o 
  15   9   0     1168.66     1178.57     40.15 o 
  17   9   0      151.48       98.36     23.73 o 
   0  10   0      438.26      462.90     20.82 o 
   2  10   0      626.16      699.27     24.63 o 
   4  10   0     2011.42     2115.34     68.04 o 
   6  10   0     1269.09     1490.56     65.99 o 
   8  10   0      451.31      508.51     24.46 o 
  10  10   0      196.04      217.96     11.92 o 
  12  10   0      192.49      222.58     25.85 o 
  14  10   0      240.49      232.39     23.00 o 
  16  10   0       14.78       20.37     13.54 o 
   1  11   0     1659.03     1604.68    136.24 o 
   3  11   0     1398.15     1425.46     62.10 o 
   5  11   0      823.44      825.67     36.20 o 
   7  11   0     1487.18     1638.08     75.30 o 
   9  11   0      879.07      893.05     44.44 o 
  11  11   0        3.40        7.32      3.99 o 
  13  11   0      962.71      949.03     48.49 o 
  15  11   0      681.89      623.94     60.07 o 
   0  12   0      493.74      554.95     43.27 o 
   2  12   0      287.11      314.33     15.56 o 
   4  12   0      327.53      320.28     44.92 o 
   6  12   0     1806.03     1643.41     60.66 o 
   8  12   0      562.82      662.37     26.13 o 
  10  12   0      137.11      152.90     17.93 o 
  12  12   0      243.38      239.05     23.50 o 
  14  12   0       14.31       12.49      6.92 o 
  16  12   0      196.48      215.52     36.79 o 
   1  13   0      310.08      433.51     67.85 o 
   3  13   0       69.22       78.55     15.54 o 
   5  13   0      243.34      254.14     18.46 o 
   7  13   0      110.89      141.28     18.84 o 
   9  13   0      460.55      409.62     30.14 o 
  11  13   0      213.00      181.39     18.44 o 
  13  13   0      203.72      213.17     19.15 o 
  15  13   0       56.45       44.99     23.38 o 
   0  14   0       27.02       50.97     13.57 o 
   2  14   0      918.51      892.68     44.39 o 
   4  14   0      545.54      514.01     24.50 o 
   6  14   0      474.00      479.62     31.30 o 
   8  14   0       60.33       41.31      9.48 o 
  10  14   0      249.83      221.60     17.76 o 
  12  14   0      382.52      350.53     26.47 o 
  14  14   0       35.79       59.52     21.12 o 
   1  15   0      539.69      638.74     47.44 o 
   3  15   0      820.64      811.53     70.74 o 
   5  15   0       40.87       49.28      9.01 o 
   7  15   0      286.01      291.78     24.80 o 
   9  15   0       46.64       50.41      9.96 o 
  11  15   0      514.58      556.85     45.43 o 
   0  16   0      146.57      150.44     32.03 o 
   2  16   0      418.66      441.44     68.47 o 
   4  16   0        2.81        9.77     14.37 o 
   6  16   0      327.83      359.67     43.61 o 
   8  16   0      101.69       71.81     17.13 o 
  10  16   0      139.33      140.66     23.87 o 
   1  17   0       34.66       31.74     11.45 o 
   3  17   0      120.98      136.86     44.88 o 
   5  17   0      311.64      290.43     30.00 o 
   7  17   0       68.63       74.21     27.74 o 
   9  17   0       33.78       18.49      7.76 o 
   0  18   0       92.34       89.59     37.36 o 
   2  18   0      705.63      771.02     73.50 o 
   4  18   0       96.03       90.08     21.17 o 
   6  18   0       26.09       59.31     16.74 o 
   1  19   0      772.46      770.68    114.31 o 
   3  19   0       34.67       35.22     12.78 o 
 -21   1   1       33.74       43.76     21.06 o 
 -19   1   1      148.80      104.23     22.31 o 
 -17   1   1     1086.20     1091.59     49.45 o 
 -15   1   1     1382.70     1527.75     67.85 o 
 -13   1   1      157.61      168.38     21.55 o 
 -11   1   1      818.57      756.80     26.93 o 
  -9   1   1     2627.36     2768.80     83.25 o 
  -7   1   1      791.69      739.80     28.40 o 
  -5   1   1      702.88      564.43     23.73 o 
  -3   1   1     7635.97     7237.93     70.19 o 
  -1   1   1     9796.60     9664.31    165.24 o 
   1   1   1     7519.36     7203.25    117.89 o 
   3   1   1    14695.48    13706.88    172.69 o 
   5   1   1     1061.15     1081.54     27.57 o 
   7   1   1     1675.27     1810.33     34.68 o 
   9   1   1      240.18      258.22     17.36 o 
  11   1   1       16.17       21.77     11.07 o 
  13   1   1     2320.28     2532.08     85.06 o 
  15   1   1       49.39       44.08     10.40 o 
  17   1   1      123.05      178.72     34.67 o 
  19   1   1       26.59       18.94     21.47 o 
 -20   2   1       65.88       65.63     17.45 o 
 -18   2   1       94.93       75.36     13.84 o 
 -16   2   1      604.27      587.84     37.33 o 
 -14   2   1      458.93      406.96     22.52 o 
 -12   2   1      372.82      347.36     36.66 o 
 -10   2   1      469.82      514.28     20.16 o 
  -8   2   1      627.59      574.19     21.74 o 
  -6   2   1     5673.09     5709.55     61.04 o 
  -4   2   1      137.73      135.09      9.93 o 
   0   2   1     8977.00     7472.25     45.69 o 
   2   2   1     4218.91     3650.93     16.67 o 
   4   2   1    21469.24    19200.07    537.88 o 
   6   2   1      675.85      697.52     27.99 o 
   8   2   1     1862.90     2117.90     48.37 o 
  10   2   1      630.69      736.81     36.50 o 
  12   2   1      557.26      619.73     24.82 o 
  14   2   1     1126.95     1123.24     44.94 o 
  16   2   1      138.85      145.73     46.89 o 
  18   2   1      386.38      406.68     48.23 o 
 -19   3   1      257.33      204.63     33.08 o 
 -17   3   1      333.82      370.49     30.90 o 
 -15   3   1      126.20      160.11     32.20 o 
 -13   3   1      726.89      632.02     31.22 o 
 -11   3   1     2182.41     2436.91     62.81 o 
  -9   3   1     1573.71     1588.41     38.17 o 
  -7   3   1     2140.55     2119.36     45.35 o 
  -5   3   1      195.46      198.89     12.21 o 
  -3   3   1     9644.59     8777.63     92.87 o 
  -1   3   1      559.54      536.16     19.08 o 
   1   3   1    31987.04    29360.83   1610.22 o 
   3   3   1      486.35      438.64     12.50 o 
   5   3   1     2732.52     2608.07     26.28 o 
   7   3   1     1732.39     1828.29     33.03 o 
   9   3   1      366.66      362.11     13.00 o 
  11   3   1       64.43       54.73      9.20 o 
  13   3   1       47.49       42.58     10.81 o 
  15   3   1       33.91       44.67     10.53 o 
  17   3   1      851.49      985.05    101.23 o 
  19   3   1       88.94      107.95     28.85 o 
 -20   4   1       22.96       38.37     14.12 o 
 -18   4   1      318.98      370.79     64.40 o 
 -16   4   1      412.99      366.46     23.77 o 
 -14   4   1     1826.10     1907.49    113.40 o 
 -12   4   1      812.89      833.77     51.76 o 
 -10   4   1     2176.61     2273.73     70.06 o 
  -8   4   1     4816.65     4906.79    126.44 o 
  -6   4   1     4137.85     4349.32     96.99 o 
  -4   4   1     6290.65     5758.90    172.86 o 
  -2   4   1    26326.22    24688.45    781.63 o 
   0   4   1     1997.81     2061.04     41.92 o 
   2   4   1     1018.06      959.28     28.97 o 
   4   4   1     2076.29     1930.94     20.94 o 
   6   4   1     1050.95      979.27     39.64 o 
   8   4   1     1384.88     1307.86     24.50 o 
  10   4   1      552.97      551.61     20.88 o 
  12   4   1       38.64       44.83      8.19 o 
  14   4   1     1236.53     1221.94     40.62 o 
  16   4   1        6.18        8.53     15.78 o 
  18   4   1      121.19      142.51     48.87 o 
 -19   5   1      103.08      295.92    156.70 o 
 -17   5   1      166.22      172.67     20.43 o 
 -15   5   1      186.30      182.27     29.00 o 
 -13   5   1      347.50      339.84     34.44 o 
 -11   5   1      110.72      112.97     15.18 o 
  -9   5   1       23.02       31.28      7.01 o 
  -7   5   1      783.12      755.08     25.52 o 
  -5   5   1     3178.04     3055.02     38.04 o 
  -3   5   1     1076.03     1017.64     35.60 o 
  -1   5   1     6107.36     5651.38     64.36 o 
   1   5   1      564.22      498.58     29.85 o 
   3   5   1     1354.14     1530.55     64.44 o 
   5   5   1     2648.58     2535.38     27.55 o 
   7   5   1     1400.20     1360.17     38.42 o 
   9   5   1     1002.06     1020.61     29.73 o 
  11   5   1      803.46      781.62     40.69 o 
  13   5   1      269.52      236.59     21.63 o 
  15   5   1      205.97      204.77     24.88 o 
  17   5   1       23.65       24.04     12.67 o 
 -20   6   1      123.15      125.71     38.85 o 
 -18   6   1       57.59       58.60     18.83 o 
 -16   6   1      332.99      325.86     18.87 o 
 -14   6   1      604.96      600.71     40.37 o 
 -12   6   1       48.23       54.42     10.66 o 
 -10   6   1     1763.99     1776.86     65.59 o 
  -8   6   1     1955.55     2148.45     55.91 o 
  -6   6   1     2583.08     2568.33     72.29 o 
  -4   6   1     1665.98     1671.34     20.59 o 
  -2   6   1     1710.77     1686.62     28.02 o 
   0   6   1      496.90      485.44     19.16 o 
   2   6   1     2014.79     1930.11     56.62 o 
   4   6   1     1674.72     1649.43     17.48 o 
   6   6   1      197.76      194.07      9.92 o 
   8   6   1     1224.03     1150.16     30.75 o 
  10   6   1      519.92      552.01     22.35 o 
  12   6   1       99.81      103.83      6.51 o 
  14   6   1      236.02      307.36     32.27 o 
  16   6   1      222.69      206.02     22.42 o 
  18   6   1       62.74       58.24     24.09 o 
 -19   7   1      112.45      142.17     63.37 o 
 -17   7   1      383.92      394.23     25.08 o 
 -15   7   1      225.85      216.68     22.51 o 
 -13   7   1      138.48      156.29     12.47 o 
 -11   7   1      465.09      475.32     25.23 o 
  -9   7   1      145.87      171.43     11.06 o 
  -7   7   1      448.79      396.94     30.65 o 
  -5   7   1      954.73     1059.41     27.02 o 
  -3   7   1     1508.90     1444.40     74.31 o 
  -1   7   1      353.49      387.60     19.08 o 
   1   7   1     2212.37     2462.96     62.86 o 
   3   7   1     1284.13     1419.07     34.20 o 
   5   7   1     3544.84     3591.44     58.55 o 
   7   7   1     2138.63     2075.90     50.78 o 
   9   7   1      829.60      796.27     29.36 o 
  11   7   1     2314.26     2315.01     62.82 o 
  13   7   1      902.15      870.79     28.31 o 
  15   7   1      457.24      493.35     31.19 o 
  17   7   1      143.95      106.71     33.38 o 
 -18   8   1      144.16      152.70     38.94 o 
 -16   8   1      114.07       84.05     15.89 o 
 -14   8   1      179.34      185.08     25.45 o 
 -12   8   1     1360.32     1275.81     69.66 o 
 -10   8   1      860.40      812.71     60.48 o 
  -8   8   1       26.32       24.33      9.55 o 
  -6   8   1      711.40      779.18     32.66 o 
  -4   8   1     1067.20     1110.05     39.92 o 
  -2   8   1     3295.97     3487.63     80.77 o 
   0   8   1      328.75      308.94     13.87 o 
   2   8   1     2439.20     2432.11    112.30 o 
   4   8   1     1584.76     1766.55     44.87 o 
   6   8   1      449.58      470.52     16.25 o 
   8   8   1      544.53      583.38     21.07 o 
  10   8   1     1449.32     1492.08     42.01 o 
  12   8   1      175.03      184.53      9.49 o 
  14   8   1     2706.78     2765.87     52.72 o 
  16   8   1      176.24      137.39     33.82 o 
 -17   9   1      106.00      109.61     16.18 o 
 -15   9   1      238.77      233.66     22.13 o 
 -13   9   1     1168.14     1091.99     41.85 o 
 -11   9   1     1123.92     1109.86     45.99 o 
  -9   9   1       77.18       71.51      7.12 o 
  -7   9   1      378.26      363.96     22.16 o 
  -5   9   1      935.92      911.47     48.90 o 
  -3   9   1      602.38      615.72     19.77 o 
  -1   9   1     1848.53     1782.61     47.12 o 
   1   9   1       62.17       74.79     13.62 o 
   3   9   1       98.07       92.79      8.32 o 
   5   9   1       24.65       28.69      7.85 o 
   7   9   1       42.67       41.31      4.49 o 
   9   9   1      708.75      772.01     24.67 o 
  11   9   1     2152.84     2131.26     77.44 o 
  13   9   1     2570.21     2705.35     81.98 o 
  15   9   1      151.48      122.45     32.21 o 
  17   9   1       55.28       48.13     33.75 o 
 -18  10   1       23.30        8.70     26.49 o 
 -16  10   1       31.67       17.61     10.42 o 
 -14  10   1      334.45      333.44     19.80 o 
 -12  10   1      890.87      847.80     33.19 o 
 -10  10   1     1804.99     1763.09     68.29 o 
  -8  10   1      326.24      314.81     24.53 o 
  -6  10   1      290.10      270.38     36.11 o 
  -4  10   1      374.48      364.04     21.39 o 
  -2  10   1       36.57       21.71      6.62 o 
   0  10   1      759.78      706.07     32.79 o 
   2  10   1      438.58      541.34     27.99 o 
   4  10   1     1448.16     1484.83     63.26 o 
   6  10   1       64.12       75.93      9.92 o 
   8  10   1      135.40      131.57     16.03 o 
  10  10   1     1504.13     1526.55     50.59 o 
  12  10   1       25.74       35.20      9.39 o 
  14  10   1      585.82      677.57    116.23 o 
  16  10   1      296.86      266.22     25.42 o 
 -17  11   1       20.49       41.57     22.08 o 
 -15  11   1       10.58       11.02      5.81 o 
 -13  11   1      288.60      260.56     16.20 o 
 -11  11   1      949.56      951.87     47.92 o 
  -9  11   1      896.16      863.16     43.34 o 
  -7  11   1      130.69      103.79     22.23 o 
  -5  11   1      442.83      432.54     44.16 o 
  -3  11   1      227.18      209.68     11.75 o 
  -1  11   1      453.45      472.99     33.92 o 
   1  11   1     1008.64     1097.42     47.91 o 
   3  11   1     1313.90     1460.96     80.59 o 
   5  11   1     1447.45     1551.41     96.10 o 
   7  11   1        6.46        7.59      3.80 o 
   9  11   1      465.74      461.55     18.75 o 
  11  11   1      539.39      617.07     26.81 o 
  13  11   1        8.74       10.86      4.95 o 
  15  11   1      173.55       78.95     22.48 o 
 -16  12   1       84.94       67.81     17.59 o 
 -14  12   1       24.79       28.25     16.65 o 
 -12  12   1      374.24      328.65     19.69 o 
 -10  12   1      286.40      270.64     15.41 o 
  -8  12   1     1275.07     1198.30     74.70 o 
  -6  12   1      460.05      533.86     42.21 o 
  -4  12   1      765.02      705.16     37.10 o 
  -2  12   1     1618.79     1811.15     71.03 o 
   0  12   1       16.96       17.67      9.45 o 
   2  12   1      515.34      549.15     26.08 o 
   4  12   1      603.28      589.05     26.91 o 
   6  12   1      103.04       75.88     12.32 o 
   8  12   1      495.26      457.44     31.64 o 
  10  12   1      483.29      473.09     21.11 o 
  12  12   1      164.22      162.61     12.77 o 
  14  12   1       24.73       52.28     27.28 o 
 -15  13   1       78.46       94.25     22.18 o 
 -13  13   1      227.93      250.64     22.53 o 
 -11  13   1       61.73       60.15     13.31 o 
  -9  13   1     1429.15     1536.79     58.25 o 
  -7  13   1      192.50      248.82     42.43 o 
  -5  13   1       70.29       82.93     16.99 o 
  -3  13   1     1709.59     1784.57     89.02 o 
  -1  13   1       15.87       16.98      7.41 o 
   1  13   1       11.45       12.15      5.82 o 
   3  13   1      144.70      166.81     27.32 o 
   5  13   1      127.55      145.11     29.30 o 
   7  13   1      166.73      138.13     16.63 o 
   9  13   1      209.43      187.41     25.28 o 
  11  13   1       65.24       73.79     11.30 o 
  13  13   1       38.50       58.95     23.77 o 
 -14  14   1       25.46       22.40      8.98 o 
 -12  14   1      486.81      502.62     29.68 o 
 -10  14   1      130.36      154.00     21.58 o 
  -8  14   1       71.38       60.03     14.61 o 
  -6  14   1      958.73      869.39    133.84 o 
  -4  14   1     1352.00     1350.60     97.75 o 
  -2  14   1       61.38       69.84     13.68 o 
   0  14   1       36.53       40.00      8.23 o 
   2  14   1       32.50       43.36      8.55 o 
   4  14   1       67.57       70.90     14.60 o 
   6  14   1      230.46      261.52     29.20 o 
   8  14   1      157.85      170.06     24.12 o 
  10  14   1      674.61      669.10     34.33 o 
  12  14   1      180.99      208.28     61.15 o 
 -13  15   1       81.11       73.94     15.58 o 
 -11  15   1     1247.53     1352.20     78.83 o 
  -9  15   1      380.31      373.86     69.77 o 
  -7  15   1      321.65      292.68     23.78 o 
  -5  15   1      380.22      371.01     73.44 o 
  -3  15   1      587.74      568.31     50.52 o 
  -1  15   1     1111.80     1185.50    107.34 o 
   1  15   1      467.85      446.85     37.48 o 
   3  15   1     1028.79     1120.70     52.71 o 
   5  15   1      208.44      234.10     23.79 o 
   7  15   1      324.85      297.85     19.16 o 
   9  15   1      412.90      434.15     30.39 o 
  11  15   1       58.11       65.08     14.26 o 
 -12  16   1       48.49       48.09     10.69 o 
 -10  16   1      182.16      191.33     28.16 o 
  -8  16   1      223.56      164.55     40.06 o 
  -6  16   1      137.77      196.23     46.45 o 
  -4  16   1       87.24       73.89     16.02 o 
  -2  16   1      319.71      256.09     43.43 o 
   0  16   1      344.78      364.22     73.07 o 
   2  16   1      174.21      163.58     29.02 o 
   4  16   1       95.96      112.69     16.54 o 
   6  16   1       99.00      144.12     20.42 o 
   8  16   1        5.79       11.58      7.41 o 
  10  16   1       89.44       92.81     19.77 o 
  -9  17   1        4.85        4.58     22.02 o 
  -7  17   1      208.09      182.37     45.98 o 
  -5  17   1       91.58       97.20     23.65 o 
  -3  17   1      449.04      439.51     35.21 o 
  -1  17   1      138.38      142.05     27.09 o 
   1  17   1      591.04      608.50     43.36 o 
   3  17   1      203.82      260.40     60.75 o 
   5  17   1       16.40       12.29      8.07 o 
   7  17   1      103.72      109.59     19.91 o 
  -8  18   1      172.37       99.86     35.38 o 
  -6  18   1       46.43       43.68     13.28 o 
  -4  18   1      105.09       77.87     20.72 o 
  -2  18   1     1061.28     1223.34    181.00 o 
   0  18   1       69.71       79.67     27.81 o 
   2  18   1      488.19      616.51     73.18 o 
   4  18   1      217.58      203.98     61.09 o 
   6  18   1      139.02      146.59     46.82 o 
  -3  19   1      158.04      189.43     36.22 o 
  -1  19   1      121.79      104.34     28.81 o 
   1  19   1       10.45       10.22     13.29 o 
 -20   0   2      521.15      723.95    111.78 o 
 -18   0   2     1678.93     1687.85    133.58 o 
 -16   0   2     3778.77     3955.54    149.98 o 
 -14   0   2       76.47       71.84     49.82 o 
 -12   0   2       26.51       54.05     39.30 o 
 -10   0   2     3091.77     3294.05    171.15 o 
  -8   0   2     3362.44     3374.47    105.40 o 
  -6   0   2     2083.28     1833.09    110.85 o 
  -4   0   2     7392.56     6946.44     57.81 o 
  -2   0   2     1123.26     1019.58     44.76 o 
   0   0   2    21547.00    19794.40    234.69 o 
   2   0   2      532.13      543.98     16.90 o 
   4   0   2     1404.61     1419.40     19.70 o 
   6   0   2     2477.17     2772.71    101.67 o 
   8   0   2     1826.39     2027.46     65.27 o 
  10   0   2     1401.46     1452.56     76.25 o 
  12   0   2     2058.74     1915.10     89.78 o 
  14   0   2      160.38      173.77     61.91 o 
  16   0   2       50.64       32.50     22.14 o 
  18   0   2        8.48      -26.79     25.99 o 
 -21   1   2       14.29       17.91     16.42 o 
 -19   1   2      351.67      215.19     75.67 o 
 -17   1   2      285.66      280.47     84.88 o 
 -15   1   2      407.66      336.81     46.99 o 
 -13   1   2       88.77       93.56     32.62 o 
 -11   1   2       98.68      129.02     23.79 o 
  -9   1   2      646.83      647.73     42.40 o 
  -7   1   2      246.88      225.06     14.25 o 
  -5   1   2     2432.74     2326.54     93.94 o 
  -3   1   2      306.45      275.67     13.86 o 
  -1   1   2    20264.82    19153.29    312.61 o 
   1   1   2    19365.48    18449.95    352.21 o 
   3   1   2      559.52      548.01     26.59 o 
   5   1   2     1098.38     1197.95     36.94 o 
   7   1   2      108.54       90.23      5.08 o 
   9   1   2      517.64      542.78     23.93 o 
  11   1   2       40.14       37.98      7.48 o 
  13   1   2      451.66      430.04     23.05 o 
  15   1   2      231.41      191.00     58.94 o 
  17   1   2      187.43      204.78     68.76 o 
 -20   2   2      138.68       88.67     35.39 o 
 -18   2   2      534.66      606.26     82.15 o 
 -16   2   2      543.80      480.09    124.24 o 
 -14   2   2      268.52      244.59     38.92 o 
 -12   2   2        8.48       27.04     17.56 o 
 -10   2   2      820.29      887.69     59.90 o 
  -8   2   2     4173.66     4503.83    294.30 o 
  -6   2   2      399.04      344.24     24.39 o 
  -4   2   2     3233.15     3248.65    230.67 o 
  -2   2   2     6749.71     6372.22    153.72 o 
   0   2   2    36787.02    36212.38   1988.44 o 
   2   2   2    18783.13    18406.48     93.03 o 
   4   2   2     1464.28     1435.33     39.15 o 
   6   2   2     1447.93     1428.76     30.70 o 
   8   2   2      622.49      622.06     14.90 o 
  10   2   2       79.40       83.35     14.68 o 
  12   2   2      428.68      484.18     15.73 o 
  14   2   2      148.92      165.43     42.04 o 
  16   2   2      230.48      219.78     69.37 o 
  18   2   2      337.88      188.81     61.61 o 
 -21   3   2       65.73       34.92     25.50 o 
 -19   3   2     1054.15     1119.12     68.00 o 
 -17   3   2       63.16       58.18     35.48 o 
 -15   3   2     1003.82      919.32    113.40 o 
 -13   3   2     2236.27     2196.17    115.47 o 
 -11   3   2      745.57      652.83     50.69 o 
  -9   3   2      402.91      457.49     22.60 o 
  -7   3   2     1921.78     2119.54     22.26 o 
  -5   3   2     1272.72     1226.21     65.18 o 
  -3   3   2    14181.96    13296.73    133.58 o 
  -1   3   2      409.66      320.16     21.70 o 
   1   3   2     4810.29     4642.92     32.86 o 
   3   3   2     4364.45     3909.14     31.53 o 
   5   3   2     4470.97     4495.83     82.32 o 
   7   3   2       86.33       96.26      5.65 o 
   9   3   2      135.83      149.46      9.27 o 
  11   3   2     1643.28     1767.51     49.35 o 
  13   3   2      368.76      352.86     25.25 o 
  15   3   2      938.76      985.77     68.96 o 
  17   3   2       16.23       28.90     16.40 o 
 -20   4   2      245.28      291.43     50.77 o 
 -18   4   2      231.98      234.31    129.25 o 
 -16   4   2      165.65      178.29     27.25 o 
 -14   4   2      625.89      834.33     70.65 o 
 -12   4   2       81.46      108.09     18.64 o 
 -10   4   2     1173.35     1151.14     42.64 o 
  -8   4   2     6484.12     6949.69    151.02 o 
  -6   4   2     4260.08     4546.03    141.55 o 
  -4   4   2      572.88      581.98     22.94 o 
  -2   4   2     4131.61     3882.12     95.95 o 
   0   4   2     3474.08     3639.06     66.01 o 
   2   4   2      440.94      440.47     14.12 o 
   4   4   2     2510.15     2474.26     40.99 o 
   6   4   2      716.47      723.58     27.73 o 
   8   4   2      984.72      914.24     24.54 o 
  10   4   2       76.73       73.80      4.06 o 
  12   4   2      521.37      496.31     28.75 o 
  14   4   2      126.16      139.77     23.73 o 
  16   4   2      119.31       95.06     29.58 o 
  18   4   2       77.03      118.29     23.14 o 
 -19   5   2      524.47      527.01     45.08 o 
 -17   5   2        6.01       35.89     27.68 o 
 -15   5   2      212.00      200.89     43.76 o 
 -13   5   2     1191.44     1152.05     59.19 o 
 -11   5   2     1355.00     1434.08     64.07 o 
  -9   5   2     1705.91     1781.37     60.69 o 
  -7   5   2      148.24      151.26     10.62 o 
  -5   5   2     1476.92     1479.07     22.52 o 
  -3   5   2     8960.53     9126.17    145.08 o 
  -1   5   2      213.36      193.80      9.99 o 
   1   5   2     1926.56     2024.12     27.11 o 
   3   5   2      974.59      968.34     26.54 o 
   5   5   2     5213.35     4959.92    155.77 o 
   7   5   2       61.22       66.78      9.83 o 
   9   5   2      195.67      206.80      7.82 o 
  11   5   2      171.89      141.58     20.83 o 
  13   5   2      588.22      568.71     30.05 o 
  15   5   2      298.61      261.82     31.10 o 
  17   5   2       77.22       56.45     17.69 o 
 -20   6   2      177.60      165.42     33.64 o 
 -18   6   2      133.18       95.66     22.26 o 
 -16   6   2      134.17      119.26     22.66 o 
 -14   6   2     1162.15     1305.36    143.72 o 
 -12   6   2     1792.61     1871.36    110.54 o 
 -10   6   2      540.08      528.60     26.46 o 
  -8   6   2      242.56      248.84     12.75 o 
  -6   6   2     2488.82     2835.99     78.64 o 
  -4   6   2     1838.32     1934.30     73.90 o 
  -2   6   2     1408.06     1271.68     46.71 o 
   0   6   2     4020.21     4443.19     85.80 o 
   2   6   2     1082.15     1199.24     33.32 o 
   4   6   2      347.68      372.93     14.80 o 
   6   6   2     1360.20     1382.05     33.99 o 
   8   6   2      126.52      103.44     15.22 o 
  10   6   2      144.07      147.22      8.38 o 
  12   6   2     2203.35     2238.16     73.31 o 
  14   6   2      696.52      719.70     40.19 o 
  16   6   2       16.92       12.93      8.15 o 
 -19   7   2      159.34      157.47     26.50 o 
 -17   7   2      164.15      161.12     20.16 o 
 -15   7   2      220.60      241.91     22.92 o 
 -13   7   2      405.65      380.45     43.24 o 
 -11   7   2      207.37      211.54     17.41 o 
  -9   7   2       11.93       19.88      5.20 o 
  -7   7   2      128.02      140.16      7.04 o 
  -5   7   2      158.12      157.92      8.27 o 
  -3   7   2     1034.18     1031.90     43.64 o 
  -1   7   2     2701.84     2900.50     62.18 o 
   1   7   2     1884.62     1992.92     49.55 o 
   3   7   2      252.24      320.82     10.12 o 
   5   7   2     1870.19     2031.66     56.71 o 
   7   7   2       52.13       63.04      8.41 o 
   9   7   2      641.48      661.56     21.32 o 
  11   7   2     1031.72      988.37     40.13 o 
  13   7   2      111.70       80.74     19.52 o 
  15   7   2      397.26      416.43     41.71 o 
  17   7   2       91.67       55.99     33.32 o 
 -18   8   2       18.37        9.69      7.00 o 
 -16   8   2      723.88      734.83     62.15 o 
 -14   8   2      174.96      158.45      8.69 o 
 -12   8   2      545.30      584.92     25.65 o 
 -10   8   2      278.90      280.76     27.37 o 
  -8   8   2      306.37      294.99      9.53 o 
  -6   8   2      853.89      938.99     33.43 o 
  -4   8   2     7179.27     6498.68    222.31 o 
  -2   8   2      448.44      486.78     22.52 o 
   0   8   2     2881.08     2773.31     87.63 o 
   2   8   2      128.21      136.49      8.60 o 
   4   8   2      519.44      555.92     21.47 o 
   6   8   2      112.51      120.11     10.20 o 
   8   8   2      173.57      166.39     10.06 o 
  10   8   2      158.19      150.02      8.14 o 
  12   8   2       66.17       71.70     16.81 o 
  14   8   2      525.91      560.15     57.33 o 
  16   8   2      106.28       72.84     22.20 o 
 -19   9   2      130.52      109.89     27.65 o 
 -17   9   2      112.37      106.06     32.82 o 
 -15   9   2       90.25       84.76     20.74 o 
 -13   9   2       98.39       85.02     15.97 o 
 -11   9   2      271.37      321.10     16.13 o 
  -9   9   2      247.69      241.28      6.77 o 
  -7   9   2       39.95       25.33      5.67 o 
  -5   9   2        6.88       14.85      5.73 o 
  -3   9   2     1092.37     1116.66     39.61 o 
  -1   9   2      131.20      119.36      9.53 o 
   1   9   2     2159.48     2471.40    174.63 o 
   3   9   2      187.25      185.05      8.41 o 
   5   9   2     1515.42     1568.23     57.54 o 
   7   9   2      557.38      567.05     17.97 o 
   9   9   2     2280.80     2411.73     69.71 o 
  11   9   2      218.28      176.41     26.76 o 
  13   9   2      296.63      234.89     33.21 o 
  15   9   2      289.70      268.50     51.30 o 
 -18  10   2       36.86       38.49     14.66 o 
 -16  10   2       37.30       30.23     16.55 o 
 -14  10   2      121.11      119.11     23.10 o 
 -12  10   2      795.24      724.04     38.15 o 
 -10  10   2      926.79      957.01     42.40 o 
  -8  10   2       65.43       53.84      7.42 o 
  -6  10   2      107.80       88.43     12.03 o 
  -4  10   2      535.21      569.40     27.43 o 
  -2  10   2      579.18      594.62     37.53 o 
   0  10   2      207.29      177.69     11.18 o 
   2  10   2      637.80      673.44     26.43 o 
   4  10   2      436.01      466.85     18.78 o 
   6  10   2      509.86      507.46     25.20 o 
   8  10   2     1577.30     1622.82    109.83 o 
  10  10   2      405.43      419.90     38.85 o 
  12  10   2      794.25      803.81     86.40 o 
  14  10   2      309.34      262.95     49.91 o 
 -17  11   2       11.65       21.40     23.52 o 
 -15  11   2      136.39      121.71     26.61 o 
 -13  11   2      536.29      558.70     25.10 o 
 -11  11   2      208.45      247.45     13.76 o 
  -9  11   2       60.88       51.96     12.05 o 
  -7  11   2       59.14       62.05     26.57 o 
  -5  11   2     1147.77     1144.11     47.10 o 
  -3  11   2      431.05      480.37     27.64 o 
  -1  11   2       29.50       38.83     11.07 o 
   1  11   2      630.52      605.52     31.44 o 
   3  11   2      281.55      283.17     22.12 o 
   5  11   2     1202.13     1244.04     41.08 o 
   7  11   2      227.32      252.95     19.13 o 
   9  11   2      534.92      494.86     36.50 o 
  11  11   2      551.59      610.42     54.96 o 
  13  11   2      135.89      118.55     27.13 o 
 -16  12   2       27.61       33.90     30.22 o 
 -14  12   2       48.55       37.46     22.20 o 
 -12  12   2       93.15       84.59     13.53 o 
 -10  12   2     1290.57     1281.08     53.34 o 
  -8  12   2      511.24      506.64     39.49 o 
  -6  12   2      671.89      653.56     45.41 o 
  -4  12   2       37.46       34.07     11.97 o 
  -2  12   2       84.76       92.10     16.65 o 
   0  12   2      193.57      242.21     18.61 o 
   2  12   2      235.37      222.05     12.76 o 
   4  12   2     2140.35     2083.53     83.96 o 
   6  12   2       72.21       94.58     14.83 o 
   8  12   2      264.35      281.81     27.42 o 
  10  12   2       87.10       80.27     18.91 o 
  12  12   2       49.24       30.72     12.04 o 
  14  12   2      100.99       58.55     14.76 o 
 -15  13   2       52.76       29.72     12.08 o 
 -13  13   2      101.05       94.85     17.12 o 
 -11  13   2     1401.69     1482.74     77.80 o 
  -9  13   2      329.98      323.02     20.45 o 
  -7  13   2     1563.30     1647.48     76.24 o 
  -5  13   2      475.50      479.01     24.34 o 
  -3  13   2     2913.65     3015.95    220.62 o 
  -1  13   2     1270.56     1249.01     52.24 o 
   1  13   2      257.08      265.49     36.86 o 
   3  13   2      192.91      241.86     31.87 o 
   5  13   2      584.52      550.16     24.33 o 
   7  13   2       58.93       94.96     13.56 o 
   9  13   2      353.66      314.09     31.57 o 
  11  13   2      380.81      302.84     51.11 o 
  13  13   2      142.07      115.31     40.85 o 
 -14  14   2      163.25      128.88     30.03 o 
 -12  14   2      185.00      195.96     29.92 o 
 -10  14   2      272.18      232.47     39.32 o 
  -8  14   2      198.42      184.55     20.77 o 
  -6  14   2      209.03      210.81     38.09 o 
  -4  14   2     1680.12     1690.32    104.59 o 
  -2  14   2     2306.73     2629.00    119.00 o 
   0  14   2      321.41      346.67     23.83 o 
   2  14   2       34.94       25.91      8.58 o 
   4  14   2      944.25      904.16     53.58 o 
   6  14   2      390.53      360.25     23.29 o 
   8  14   2      132.45       97.90     19.44 o 
  10  14   2      116.76      112.58     28.99 o 
  12  14   2        5.21       22.53      9.21 o 
 -13  15   2       35.97       41.70     18.53 o 
 -11  15   2      285.53      298.89     39.92 o 
  -9  15   2      311.53      297.89     60.21 o 
  -7  15   2      295.31      261.07     26.28 o 
  -5  15   2     1182.73     1257.46     58.79 o 
  -3  15   2      710.94      674.46     69.86 o 
  -1  15   2      733.06      757.82     49.77 o 
   1  15   2      998.21     1155.61     49.22 o 
   3  15   2      159.64      161.29     32.25 o 
   5  15   2      218.90      230.89     29.78 o 
   7  15   2       58.62       59.42     10.27 o 
   9  15   2        5.13       16.57      8.64 o 
 -12  16   2       53.11       33.17     11.10 o 
 -10  16   2       30.44       47.61     32.43 o 
  -8  16   2      496.28      487.21     57.49 o 
  -6  16   2      617.62      607.74     80.00 o 
  -4  16   2      692.69      794.14     80.38 o 
  -2  16   2      566.63      624.76     50.54 o 
   0  16   2      159.73      145.74     28.96 o 
   2  16   2      162.68      161.26     27.44 o 
   4  16   2      197.38      180.97     34.07 o 
   6  16   2      219.31      183.49     31.13 o 
   8  16   2       36.38       24.70     10.11 o 
  -9  17   2      215.51      167.54     56.25 o 
  -7  17   2       35.35       29.42      8.14 o 
  -5  17   2      736.50      805.25    141.53 o 
  -3  17   2      150.88      144.50     39.36 o 
  -1  17   2        2.41       13.79     25.50 o 
   1  17   2       48.65       45.01     15.01 o 
   3  17   2       50.69       56.19     11.50 o 
   5  17   2       90.52       81.18     14.12 o 
   7  17   2        8.66        7.93      6.01 o 
  -6  18   2        0.74       13.00     10.30 o 
  -4  18   2       32.79       29.24     11.53 o 
  -2  18   2       35.77       26.56     14.28 o 
   0  18   2       53.28       43.03     30.64 o 
   2  18   2      131.35      149.33     33.87 o 
   4  18   2      482.21      467.35     88.67 o 
 -21   1   3      454.07      380.57    124.87 o 
 -19   1   3     1073.85     1140.13     82.42 o 
 -17   1   3      410.04      439.56     52.65 o 
 -15   1   3     2070.82     2071.51    154.42 o 
 -13   1   3      597.54      485.49     56.29 o 
 -11   1   3     2986.95     3165.10    195.28 o 
  -9   1   3      320.07      386.51     32.56 o 
  -7   1   3     4108.13     4443.21     88.94 o 
  -5   1   3     6251.17     6108.69    102.05 o 
  -3   1   3     1688.95     1680.48     38.19 o 
  -1   1   3     1496.62     1468.96     15.64 o 
   1   1   3     1285.14     1383.23     34.02 o 
   3   1   3      191.21      216.78      5.75 o 
   5   1   3     2239.91     2409.35     57.37 o 
   7   1   3     1802.75     2098.97     57.46 o 
   9   1   3     1569.94     1473.09     50.69 o 
  11   1   3      513.68      531.09     33.02 o 
  13   1   3      126.22      149.91     36.85 o 
  15   1   3      415.61      327.16     91.93 o 
  17   1   3      116.85      127.96     46.33 o 
 -20   2   3       10.89       44.01     19.70 o 
 -18   2   3     2023.19     1953.81    135.51 o 
 -16   2   3      927.18      829.60     55.62 o 
 -14   2   3      810.31      855.89     54.39 o 
 -12   2   3      664.58      652.54     60.60 o 
 -10   2   3      660.79      847.48     68.15 o 
  -8   2   3      356.86      328.08     41.07 o 
  -6   2   3     4870.21     4815.77    150.72 o 
  -4   2   3      104.15      137.34      9.02 o 
  -2   2   3     3891.17     3641.06     38.44 o 
   0   2   3     2350.35     2528.71     40.98 o 
   2   2   3     1466.13     1486.76     32.53 o 
   4   2   3      843.31     1041.78     60.88 o 
   6   2   3      277.46      252.76     18.57 o 
   8   2   3      212.88      246.36     13.58 o 
  10   2   3      212.32      222.28     27.17 o 
  12   2   3      377.55      334.39     26.15 o 
  14   2   3     2437.99     2598.08    141.95 o 
  16   2   3       36.31       21.38     20.64 o 
 -21   3   3      130.04      100.89     53.96 o 
 -19   3   3      121.92      173.83     73.95 o 
 -17   3   3      472.13      580.93    108.16 o 
 -15   3   3      551.70      621.35     48.37 o 
 -13   3   3      630.55      588.31     53.11 o 
 -11   3   3      902.42      922.52     59.57 o 
  -9   3   3      159.42      157.26     38.44 o 
  -7   3   3      639.38      755.44     54.61 o 
  -5   3   3     4340.97     4581.97    103.68 o 
  -3   3   3     1101.74     1117.68     34.89 o 
  -1   3   3     4889.18     4656.57     63.36 o 
   1   3   3     6622.63     6319.34     47.66 o 
   3   3   3     5072.64     4974.99     71.52 o 
   5   3   3      292.70      275.96     11.86 o 
   7   3   3      130.60      165.23     24.84 o 
   9   3   3       77.24       77.69     13.38 o 
  11   3   3      319.84      349.93     23.72 o 
  13   3   3       52.03       58.69     16.25 o 
  15   3   3      153.14      138.78     40.01 o 
 -20   4   3       20.08       17.86     23.83 o 
 -18   4   3       43.99       75.28     28.41 o 
 -16   4   3     2006.12     1968.77    106.94 o 
 -14   4   3      609.75      619.91     45.96 o 
 -12   4   3      175.46      173.72     43.78 o 
 -10   4   3     1462.48     1550.14     83.95 o 
  -8   4   3      359.70      373.58     18.12 o 
  -6   4   3     6855.52     6894.97    187.48 o 
  -4   4   3     1541.20     1617.44     63.60 o 
  -2   4   3      376.03      377.61     13.90 o 
   0   4   3      325.64      332.97     10.63 o 
   2   4   3      964.93      979.69     33.74 o 
   4   4   3     2411.74     2370.69     37.58 o 
   6   4   3     2228.54     2335.31     64.22 o 
   8   4   3      813.29      892.60     33.73 o 
  10   4   3     1361.41     1415.62     65.23 o 
  12   4   3      976.39     1000.19     47.95 o 
  14   4   3     1118.88     1192.90     45.52 o 
  16   4   3      346.61      231.25     75.92 o 
 -19   5   3       39.78       46.74     24.78 o 
 -17   5   3      306.35      329.01     46.25 o 
 -15   5   3      639.12      472.04     76.30 o 
 -13   5   3     1268.59     1212.50     68.20 o 
 -11   5   3      290.53      298.80     20.88 o 
  -9   5   3      342.05      371.43     33.67 o 
  -7   5   3       54.18       76.98     17.47 o 
  -5   5   3     3821.81     4143.95     91.76 o 
  -3   5   3     7322.55     7151.38    153.95 o 
  -1   5   3     7157.71     7271.68    145.73 o 
   1   5   3     2059.76     2098.70     35.26 o 
   3   5   3     3199.13     3416.98    119.67 o 
   5   5   3     1273.08     1284.63     32.84 o 
   7   5   3     3090.61     3217.78    146.13 o 
   9   5   3      582.94      528.58     20.71 o 
  11   5   3     1748.19     1754.29     57.21 o 
  13   5   3      161.37      130.11     32.71 o 
  15   5   3       76.08       49.61     24.19 o 
 -20   6   3      438.59      429.22     46.29 o 
 -18   6   3      101.63       85.59     23.77 o 
 -16   6   3      203.47      194.09     30.41 o 
 -14   6   3      392.31      418.12     43.02 o 
 -12   6   3      122.25      107.57     18.17 o 
 -10   6   3      675.69      700.48     35.64 o 
  -8   6   3     1239.74     1318.58     57.59 o 
  -6   6   3       55.96       62.64     10.40 o 
  -4   6   3      732.53      752.12     27.99 o 
  -2   6   3     2266.20     2284.61    102.01 o 
   0   6   3      400.61      419.02     12.66 o 
   2   6   3     2869.94     3104.59     55.80 o 
   4   6   3       61.05       67.61     10.07 o 
   6   6   3      207.31      207.61     17.50 o 
   8   6   3      791.98      879.11     35.46 o 
  10   6   3      247.65      284.92     20.93 o 
  12   6   3     1243.85     1226.64     46.29 o 
  14   6   3      907.68      973.66     29.39 o 
  16   6   3      355.59      383.51     33.03 o 
 -19   7   3      165.45      139.45     19.07 o 
 -17   7   3       85.73       87.00     29.33 o 
 -15   7   3     1275.46     1250.91     70.65 o 
 -13   7   3      118.74      118.11     17.05 o 
 -11   7   3      336.85      318.54     12.24 o 
  -9   7   3      400.55      398.05     21.14 o 
  -7   7   3      103.61       94.31      6.96 o 
  -5   7   3     1792.41     1851.10     60.92 o 
  -3   7   3     1135.62     1201.42     39.18 o 
  -1   7   3     1528.44     1516.06     35.43 o 
   1   7   3      663.76      612.98     15.37 o 
   3   7   3       44.62       44.41      6.15 o 
   5   7   3      660.53      657.08     23.22 o 
   7   7   3      237.91      231.16     13.47 o 
   9   7   3     4374.93     4569.40     65.08 o 
  11   7   3       52.94       62.87     11.41 o 
  13   7   3     1252.51     1271.11     43.68 o 
  15   7   3      565.47      571.37    121.56 o 
 -18   8   3       18.00       27.08     10.50 o 
 -16   8   3        7.87       33.37     17.20 o 
 -14   8   3      604.27      568.51     39.57 o 
 -12   8   3     1123.60     1109.50     49.03 o 
 -10   8   3     1464.57     1577.32     64.18 o 
  -8   8   3      153.19      166.59     12.92 o 
  -6   8   3     1768.49     1870.13     60.55 o 
  -4   8   3     1802.96     1676.71     54.68 o 
  -2   8   3      997.15      964.55     39.21 o 
   0   8   3      156.88      169.60     13.00 o 
   2   8   3       69.50       71.30      8.17 o 
   4   8   3      269.98      236.86      9.60 o 
   6   8   3      727.23      656.22     45.28 o 
   8   8   3     2389.23     2351.61    109.67 o 
  10   8   3      343.53      292.14     17.80 o 
  12   8   3      579.28      569.36     40.72 o 
  14   8   3      212.57      167.77     50.99 o 
 -19   9   3       61.74       50.02     20.38 o 
 -17   9   3      120.43      169.99     48.79 o 
 -15   9   3       16.24       33.32     70.00 o 
 -13   9   3      196.49      276.74     37.50 o 
 -11   9   3      219.28      227.45     10.32 o 
  -9   9   3       46.62       54.54      7.37 o 
  -7   9   3      170.84      175.30      7.24 o 
  -5   9   3     2369.00     2432.16    100.78 o 
  -3   9   3       54.37       29.34      9.92 o 
  -1   9   3      203.85      193.20     19.77 o 
   1   9   3       22.42       25.79      5.13 o 
   3   9   3      242.35      247.94     11.50 o 
   5   9   3      958.07      948.49     36.79 o 
   7   9   3      101.52       97.20     14.64 o 
   9   9   3      543.13      555.37     29.83 o 
  11   9   3      179.96      181.77     31.19 o 
  13   9   3       43.95       49.38     13.84 o 
 -18  10   3      175.16      213.58     24.87 o 
 -16  10   3        4.96        7.84     26.77 o 
 -14  10   3     1146.42     1134.19     70.23 o 
 -12  10   3      194.26      202.33     23.01 o 
 -10  10   3     2657.95     2753.12    108.14 o 
  -8  10   3       99.50       88.41     24.32 o 
  -6  10   3     5560.65     5294.29    198.25 o 
  -4  10   3     2269.18     2384.37    131.71 o 
  -2  10   3     1699.82     1528.83     65.27 o 
   0  10   3     1118.25     1162.58     51.03 o 
   2  10   3      153.56      149.96     11.33 o 
   4  10   3       23.54       26.30      4.23 o 
   6  10   3      670.68      693.03     25.50 o 
   8  10   3      663.77      715.16     41.19 o 
  10  10   3       35.07       26.78     11.83 o 
  12  10   3      109.65       83.92     22.76 o 
  14  10   3      255.44      239.95     38.88 o 
 -17  11   3       50.25       50.47     22.41 o 
 -15  11   3      152.81      126.67     31.27 o 
 -13  11   3     1017.16      995.00    163.67 o 
 -11  11   3     1525.83     1414.75     65.03 o 
  -9  11   3      162.68      134.07     33.36 o 
  -7  11   3     1531.66     1491.99     55.63 o 
  -5  11   3     1389.77     1402.87     60.25 o 
  -3  11   3      676.10      643.19     74.83 o 
  -1  11   3      847.24      884.69     39.51 o 
   1  11   3       90.34       90.79     12.29 o 
   3  11   3      401.65      386.09     21.37 o 
   5  11   3       36.54       55.87      7.48 o 
   7  11   3      376.43      347.09     16.35 o 
   9  11   3      185.66      206.07     44.99 o 
  11  11   3      456.82      510.40     44.20 o 
  13  11   3       78.61       97.08     28.88 o 
 -16  12   3        1.30       15.50     13.08 o 
 -14  12   3      373.04      346.77     35.90 o 
 -12  12   3       74.55       84.75     22.14 o 
 -10  12   3     2556.18     2709.22    119.18 o 
  -8  12   3      309.14      305.59     29.20 o 
  -6  12   3     1920.16     1976.09    100.10 o 
  -4  12   3      139.63      134.62     12.76 o 
  -2  12   3     1149.85     1098.53     41.81 o 
   0  12   3      299.05      301.03     17.39 o 
   2  12   3      835.39      817.89     30.48 o 
   4  12   3      220.78      246.86     25.63 o 
   6  12   3      417.84      400.37     23.69 o 
   8  12   3      618.03      619.99     40.28 o 
  10  12   3      805.19      772.53     43.17 o 
  12  12   3        9.21        2.14     10.90 o 
 -15  13   3       56.53       93.60     62.63 o 
 -13  13   3      103.60       87.43     20.84 o 
 -11  13   3      407.69      478.20     37.46 o 
  -9  13   3      402.08      400.19     67.62 o 
  -7  13   3      472.49      450.89     46.09 o 
  -5  13   3      909.80     1024.43     90.39 o 
  -3  13   3     2414.73     2511.41    129.08 o 
  -1  13   3      774.11      842.09     44.32 o 
   1  13   3      629.39      629.24     33.83 o 
   3  13   3      993.51      857.40     62.78 o 
   5  13   3      191.81      172.82     25.10 o 
   7  13   3      658.39      629.33     42.78 o 
   9  13   3      155.69      138.58     26.64 o 
  11  13   3      160.96      104.62     35.20 o 
 -14  14   3       29.37       13.93      7.04 o 
 -12  14   3       86.84      122.39     36.10 o 
 -10  14   3      364.98      327.46     61.02 o 
  -8  14   3      119.40      111.19     28.72 o 
  -6  14   3       77.14       71.27     16.63 o 
  -4  14   3      476.11      515.96     80.48 o 
  -2  14   3      287.06      268.77     13.80 o 
   0  14   3      209.67      196.46     35.27 o 
   2  14   3      356.71      275.84     20.48 o 
   4  14   3       59.27       63.85     10.56 o 
   6  14   3       79.73       75.96     15.28 o 
   8  14   3      112.13      102.44     17.46 o 
  10  14   3       21.39       18.59     13.35 o 
 -13  15   3      107.09      133.15     26.36 o 
 -11  15   3       79.89       74.73     23.51 o 
  -9  15   3      580.38      597.32     73.21 o 
  -7  15   3       31.75       37.81     13.88 o 
  -5  15   3      784.20      789.24     79.67 o 
  -3  15   3      544.30      521.04     35.39 o 
  -1  15   3      102.37      112.12     18.65 o 
   1  15   3      580.48      567.64     42.31 o 
   3  15   3      169.56      140.33     23.26 o 
   5  15   3       19.27       19.27      5.94 o 
   7  15   3       86.77       64.76     16.44 o 
   9  15   3      244.46      203.16     54.10 o 
 -10  16   3       59.67       60.28     19.71 o 
  -8  16   3       43.71       39.33     17.16 o 
  -6  16   3       21.72       23.64     12.41 o 
  -4  16   3      247.02      254.46     24.91 o 
  -2  16   3      695.03      722.80    116.62 o 
   0  16   3      127.52      141.65     28.38 o 
   2  16   3      565.78      587.80     40.81 o 
   4  16   3       75.61       64.50     11.04 o 
   6  16   3        1.31       -2.42      9.00 o 
  -9  17   3       35.14       40.34     16.75 o 
  -7  17   3      183.40      178.96     38.90 o 
  -5  17   3      177.10      184.65     33.32 o 
  -3  17   3      296.54      247.03     95.30 o 
  -1  17   3      117.02      108.25     28.53 o 
   1  17   3      625.30      762.48     67.79 o 
   3  17   3       47.10       60.41     14.21 o 
   5  17   3      336.10      335.74     22.65 o 
  -6  18   3      537.18      630.68    133.39 o 
  -4  18   3      185.32      179.48     43.09 o 
  -2  18   3       40.54       40.06     13.72 o 
   0  18   3       68.59       80.47     34.57 o 
 -20   0   4      333.67      224.44    102.18 o 
 -18   0   4      479.13      574.86    180.62 o 
 -16   0   4     4144.10     4204.41    171.66 o 
 -14   0   4     5552.65     5740.08    138.15 o 
 -12   0   4      566.47      739.33    178.59 o 
 -10   0   4     1030.56     1072.71     48.08 o 
  -8   0   4       98.57       98.54     12.40 o 
  -6   0   4     5023.03     5084.66    137.02 o 
  -4   0   4      873.14      814.59     36.37 o 
  -2   0   4      751.64      776.40     27.72 o 
   0   0   4      597.69      613.09     23.94 o 
   2   0   4      895.39      836.20     28.98 o 
   4   0   4     1739.82     2110.71     81.85 o 
   6   0   4      334.81      346.64     22.99 o 
   8   0   4      438.16      462.10     30.72 o 
  10   0   4      131.14      164.39     54.35 o 
  12   0   4      144.22      148.80     49.87 o 
  14   0   4       64.70       74.80     44.75 o 
 -21   1   4       26.09       43.47     21.40 o 
 -19   1   4      116.34       95.93     41.80 o 
 -17   1   4      153.68      172.99     54.20 o 
 -15   1   4      769.82      778.40     70.75 o 
 -13   1   4      669.67      756.28    112.45 o 
 -11   1   4      940.40      905.41     68.10 o 
  -9   1   4      689.72      792.85     45.91 o 
  -7   1   4      972.74      939.50     38.68 o 
  -5   1   4     3776.69     3747.23     75.99 o 
  -3   1   4     1116.69     1063.79     25.37 o 
  -1   1   4     2507.81     2619.50     46.71 o 
   1   1   4      359.04      368.32     10.75 o 
   3   1   4        7.88        8.46      1.77 o 
   5   1   4      280.60      242.87      7.66 o 
   7   1   4       84.33       63.94     14.15 o 
   9   1   4      104.25       88.38     16.58 o 
  11   1   4        1.40       23.96     18.88 o 
  13   1   4      242.74      198.82     61.65 o 
  15   1   4       61.93       64.57     45.51 o 
 -20   2   4      510.82      498.99     53.86 o 
 -18   2   4      241.22      216.40     42.02 o 
 -16   2   4     1460.61     1257.61    202.72 o 
 -14   2   4      950.87      915.09     76.87 o 
 -12   2   4      911.53      850.39     60.99 o 
 -10   2   4     2596.82     2651.85    208.85 o 
  -8   2   4       20.75       25.75     10.73 o 
  -6   2   4     1928.78     2091.04     50.89 o 
  -4   2   4      999.50     1105.71     31.78 o 
  -2   2   4      473.24      536.72     19.97 o 
   0   2   4     2831.74     3007.64     49.78 o 
   2   2   4      628.02      612.40     15.03 o 
   4   2   4      673.49      693.18     20.42 o 
   6   2   4     1872.51     1929.68     64.24 o 
   8   2   4       81.22       72.99     11.63 o 
  10   2   4       49.31       53.31     18.13 o 
  12   2   4     1062.63     1213.49     68.58 o 
  14   2   4       99.63      107.31     27.18 o 
 -21   3   4      230.84      214.48     56.94 o 
 -19   3   4      280.74      269.12     42.32 o 
 -17   3   4      254.76      298.37     42.59 o 
 -15   3   4      673.05      636.22     58.11 o 
 -13   3   4     2240.92     2183.55    107.35 o 
 -11   3   4      165.51       85.26     37.04 o 
  -9   3   4      253.68      276.59     33.43 o 
  -7   3   4      902.20      967.10     55.56 o 
  -5   3   4       51.44       44.71     10.41 o 
  -3   3   4      770.00      774.22     32.16 o 
  -1   3   4     4305.16     4431.56     75.45 o 
   1   3   4     5515.01     5627.13    193.63 o 
   3   3   4     2710.10     2759.86     64.70 o 
   5   3   4     1748.82     1894.89     67.33 o 
   7   3   4       53.33       50.39     11.37 o 
   9   3   4     1465.01     1551.08     61.65 o 
  11   3   4      119.47      132.51     35.91 o 
  13   3   4       23.67       17.06     10.34 o 
  15   3   4      146.67      168.94     44.22 o 
 -20   4   4      405.10      390.69     64.00 o 
 -18   4   4      145.40      112.42     39.26 o 
 -16   4   4       63.99       20.26     26.80 o 
 -14   4   4     1028.31      941.03     86.47 o 
 -12   4   4      402.48      331.08    111.78 o 
 -10   4   4      130.43      130.81     32.07 o 
  -8   4   4      931.78      908.72     47.64 o 
  -6   4   4      718.01      738.96     33.88 o 
  -4   4   4      239.18      283.13     11.10 o 
  -2   4   4      719.45      771.48     25.42 o 
   0   4   4     1371.14     1339.37     33.66 o 
   2   4   4      181.21      158.57      6.78 o 
   4   4   4       43.08       44.44      6.39 o 
   6   4   4      143.44      157.50     15.81 o 
   8   4   4       48.58       47.75      9.55 o 
  10   4   4       29.26       35.47     12.53 o 
  12   4   4      240.55      248.28     25.81 o 
  14   4   4      418.97      460.27     68.78 o 
 -19   5   4      795.03      920.02    138.21 o 
 -17   5   4     1402.20     1455.29    128.08 o 
 -15   5   4     1049.08     1110.06    109.20 o 
 -13   5   4      664.49      652.43     46.72 o 
 -11   5   4      625.88      565.05     85.15 o 
  -9   5   4      626.24      571.44     53.23 o 
  -7   5   4     2095.39     2266.60     72.87 o 
  -5   5   4      469.70      514.68     20.06 o 
  -3   5   4      695.90      716.60     10.67 o 
  -1   5   4     2888.67     2977.22     73.18 o 
   1   5   4     1802.42     1811.63     44.01 o 
   3   5   4     1215.10     1205.42     39.83 o 
   5   5   4       18.05       16.97      5.05 o 
   7   5   4      801.26      786.42     65.64 o 
   9   5   4       60.61       45.43      8.99 o 
  11   5   4      321.34      289.89     29.62 o 
  13   5   4       45.13       59.27     18.44 o 
 -20   6   4      104.15      143.56     32.40 o 
 -18   6   4      468.93      335.03     46.51 o 
 -16   6   4      776.95      700.33     52.44 o 
 -14   6   4       23.93       52.41     21.91 o 
 -12   6   4      629.06      563.39     37.74 o 
 -10   6   4     1198.64     1236.13     67.41 o 
  -8   6   4     2059.14     2031.33     86.87 o 
  -6   6   4      116.62      131.71     14.35 o 
  -4   6   4      312.93      332.21     17.13 o 
  -2   6   4      208.10      211.33      8.24 o 
   0   6   4     2153.16     2222.65     53.37 o 
   2   6   4     1196.42     1254.82     40.88 o 
   4   6   4      925.86      852.53     26.65 o 
   6   6   4     1593.44     1566.43     50.64 o 
   8   6   4      191.99      184.15     21.69 o 
  10   6   4      548.40      512.59     27.55 o 
  12   6   4      462.18      545.53     39.57 o 
  14   6   4       91.08      122.46     30.10 o 
 -19   7   4       73.77       62.83     22.04 o 
 -17   7   4      170.20      163.66     22.75 o 
 -15   7   4      335.33      298.97     22.16 o 
 -13   7   4     1137.86     1211.63     60.63 o 
 -11   7   4      435.22      467.09     29.81 o 
  -9   7   4      282.26      292.68     23.98 o 
  -7   7   4       61.09       85.58     15.27 o 
  -5   7   4      265.12      294.27     15.44 o 
  -3   7   4      725.50      765.28     35.38 o 
  -1   7   4      735.50      710.02     24.76 o 
   1   7   4      699.93      717.30     29.57 o 
   3   7   4      612.84      601.11     21.04 o 
   5   7   4     1322.57     1395.69     43.64 o 
   7   7   4       95.89       93.28     13.82 o 
   9   7   4      271.08      292.32     28.92 o 
  11   7   4      986.07     1010.72     38.56 o 
  13   7   4       67.54       33.99     17.33 o 
 -18   8   4      109.59      138.10     30.98 o 
 -16   8   4       77.23       36.86     21.87 o 
 -14   8   4      723.15      795.71     47.09 o 
 -12   8   4     1105.72     1184.00     69.01 o 
 -10   8   4       82.72       98.24     12.32 o 
  -8   8   4      479.78      434.95     40.52 o 
  -6   8   4      296.85      336.34     67.45 o 
  -4   8   4      287.59      309.49     18.95 o 
  -2   8   4     1490.54     1592.98     69.03 o 
   0   8   4     1380.80     1412.45     46.73 o 
   2   8   4       22.99       24.09      5.26 o 
   4   8   4      428.88      400.45     15.28 o 
   6   8   4      141.04      141.78     19.73 o 
   8   8   4     1547.48     1537.26     79.41 o 
  10   8   4       81.08       68.59     15.29 o 
  12   8   4       30.26       25.84     16.33 o 
 -17   9   4      431.04      326.17     61.45 o 
 -15   9   4      306.48      289.95     31.80 o 
 -13   9   4      906.84      881.58     52.18 o 
 -11   9   4      186.44      164.84     17.23 o 
  -9   9   4     1961.69     2067.34     73.74 o 
  -7   9   4      834.99      840.36     52.02 o 
  -5   9   4     1387.69     1334.13     54.79 o 
  -3   9   4      513.45      549.40     25.70 o 
  -1   9   4      341.76      325.36     16.63 o 
   1   9   4      144.73      132.61     13.82 o 
   3   9   4      920.97      971.27     28.32 o 
   5   9   4      622.09      651.08     31.24 o 
   7   9   4      224.45      237.78     11.62 o 
   9   9   4      346.13      344.23     37.06 o 
  11   9   4      352.53      278.78     27.32 o 
  13   9   4      104.72      151.13     38.94 o 
 -18  10   4      125.11      110.71     39.28 o 
 -16  10   4       56.06       61.56     15.20 o 
 -14  10   4       27.25       23.21     10.48 o 
 -12  10   4      190.45      204.20     44.28 o 
 -10  10   4       92.22       68.74     14.06 o 
  -8  10   4     3068.83     3056.70    209.25 o 
  -6  10   4     1488.24     1457.97     61.22 o 
  -4  10   4     2266.15     2270.56     84.37 o 
  -2  10   4      860.88      843.09     38.08 o 
   0  10   4      306.16      332.93     17.71 o 
   2  10   4       71.05       70.91      9.84 o 
   4  10   4       55.64       61.82      8.16 o 
   6  10   4      260.01      255.21     18.15 o 
   8  10   4       52.29       46.36      8.04 o 
  10  10   4      186.30      195.27     31.39 o 
  12  10   4       47.76       25.67     20.64 o 
 -17  11   4       35.82       34.88     26.43 o 
 -15  11   4      248.51      259.68     24.69 o 
 -13  11   4       54.32       33.53     14.72 o 
 -11  11   4        7.52       25.47     16.80 o 
  -9  11   4      619.37      591.77     92.23 o 
  -7  11   4      599.16      526.90     36.58 o 
  -5  11   4       15.27       14.27      4.66 o 
  -3  11   4      944.32      953.95     45.39 o 
  -1  11   4      558.63      583.39     31.92 o 
   1  11   4      254.55      251.21     12.41 o 
   3  11   4      354.72      327.28     14.11 o 
   5  11   4      716.27      763.87     35.53 o 
   7  11   4      369.24      395.73     32.81 o 
   9  11   4      302.00      255.60     23.93 o 
  11  11   4      139.44      132.10     34.56 o 
 -16  12   4       60.38       84.11     18.04 o 
 -14  12   4      514.29      563.84     91.09 o 
 -12  12   4      652.09      676.97     40.76 o 
 -10  12   4      502.09      537.88     64.53 o 
  -8  12   4      628.90      628.26     66.38 o 
  -6  12   4      376.77      344.42     41.25 o 
  -4  12   4      370.79      343.31     12.40 o 
  -2  12   4     1431.81     1370.24    115.96 o 
   0  12   4     1001.61     1009.83     29.88 o 
   2  12   4      122.09      121.58     15.32 o 
   4  12   4      122.11      128.89     21.02 o 
   6  12   4      140.96      121.47     25.29 o 
   8  12   4      687.38      715.02     49.25 o 
  10  12   4       51.06       55.87     12.08 o 
 -15  13   4       67.20       47.88     22.40 o 
 -13  13   4      256.40      177.65     39.34 o 
 -11  13   4      325.52      318.09     44.74 o 
  -9  13   4       47.75       26.79     15.13 o 
  -7  13   4      237.10      229.86     38.68 o 
  -5  13   4      401.50      421.24     46.99 o 
  -3  13   4      622.36      687.97     38.31 o 
  -1  13   4      313.59      281.69     24.61 o 
   1  13   4       43.70       38.48      6.17 o 
   3  13   4      271.42      259.69     18.07 o 
   5  13   4      288.61      204.69     44.66 o 
   7  13   4      183.72      185.79     28.17 o 
   9  13   4      460.18      387.81     41.81 o 
 -14  14   4      464.90      502.47     49.21 o 
 -12  14   4      122.08      157.12     33.98 o 
 -10  14   4      420.12      447.35     69.45 o 
  -8  14   4      207.46      203.47     19.05 o 
  -6  14   4      218.03      230.39     45.68 o 
  -4  14   4      625.32      663.10    142.12 o 
  -2  14   4      311.84      278.73     22.50 o 
   0  14   4      348.31      412.10     45.73 o 
   2  14   4      122.51      108.92     21.64 o 
   4  14   4      526.81      541.43     52.22 o 
   6  14   4      293.00      241.47     52.25 o 
   8  14   4       12.87       18.35      8.69 o 
 -11  15   4      215.76      256.42     32.48 o 
  -9  15   4       74.88       82.89     44.84 o 
  -7  15   4      122.04      100.99     26.82 o 
  -5  15   4      356.64      378.43     53.27 o 
  -3  15   4      170.76      140.12     32.52 o 
  -1  15   4       86.09       92.99     17.67 o 
   1  15   4      587.25      567.15     32.49 o 
   3  15   4      212.84      206.87     35.68 o 
   5  15   4      324.81      321.98     33.10 o 
 -10  16   4      213.95      216.21     50.13 o 
  -8  16   4       29.65       34.45     66.60 o 
  -6  16   4       15.16       16.10     13.95 o 
  -4  16   4      101.90       84.72     29.84 o 
  -2  16   4      529.71      536.51    102.99 o 
   0  16   4      910.97      982.28     82.04 o 
   2  16   4       48.89       52.85     12.62 o 
   4  16   4      441.01      413.34     24.15 o 
  -7  17   4      164.38      163.69     47.95 o 
  -5  17   4       78.79       75.30     26.34 o 
  -3  17   4      506.31      572.06    118.37 o 
  -1  17   4      316.94      241.75     78.35 o 
   1  17   4      758.27      914.81     58.09 o 
 -21   1   5       29.52       30.69     28.25 o 
 -19   1   5       20.30       60.39     34.06 o 
 -17   1   5      198.95      177.78     64.86 o 
 -15   1   5      789.04      876.32    104.17 o 
 -13   1   5     2540.92     2487.58    148.56 o 
 -11   1   5      457.31      465.72     22.59 o 
  -9   1   5      240.26      236.01      9.35 o 
  -7   1   5       50.86       39.46      7.85 o 
  -5   1   5     1249.76     1343.68     34.53 o 
  -3   1   5     2130.10     2261.14     52.00 o 
  -1   1   5     2011.55     2054.93     45.00 o 
   1   1   5      582.75      557.67     17.86 o 
   3   1   5       52.34       55.05      3.51 o 
   5   1   5       50.87       45.17     14.60 o 
   7   1   5      142.86      166.51     27.03 o 
   9   1   5      721.16      785.24     34.19 o 
  11   1   5      424.80      359.95     71.78 o 
  13   1   5      291.09      292.14     85.61 o 
 -20   2   5      142.53      162.03     54.68 o 
 -18   2   5       10.17       47.36     36.74 o 
 -16   2   5      151.42      180.92     44.84 o 
 -14   2   5      731.42      665.93    122.00 o 
 -12   2   5      368.95      327.05     67.90 o 
 -10   2   5     1029.78      951.04     42.85 o 
  -8   2   5      190.12      194.00     17.21 o 
  -6   2   5     1687.21     1768.20     53.06 o 
  -4   2   5     1492.70     1689.55     43.27 o 
  -2   2   5     2956.98     3294.12     78.74 o 
   0   2   5      127.76      139.85      6.15 o 
   2   2   5      159.41      148.61      5.00 o 
   4   2   5      178.37      172.54      7.00 o 
   6   2   5      350.52      342.19     17.19 o 
   8   2   5      345.83      404.61     49.43 o 
  10   2   5      355.46      361.58     33.00 o 
  12   2   5       43.94       48.22     29.12 o 
 -19   3   5      129.04      200.13     51.79 o 
 -17   3   5      237.37      201.60     39.58 o 
 -15   3   5      588.06      717.44     84.03 o 
 -13   3   5     2471.30     2579.58    169.46 o 
 -11   3   5      789.32      745.84     63.28 o 
  -9   3   5      402.26      380.45     57.31 o 
  -7   3   5       66.82       89.45      9.73 o 
  -5   3   5     1397.68     1420.67     44.97 o 
  -3   3   5      479.38      475.89     13.77 o 
  -1   3   5      593.69      558.51     20.18 o 
   1   3   5      183.96      176.05      7.36 o 
   3   3   5      573.38      564.25     18.56 o 
   5   3   5       75.28       86.39     13.99 o 
   7   3   5      529.59      520.46     31.57 o 
   9   3   5       94.54       94.59     22.88 o 
  11   3   5       87.25       73.03     17.81 o 
  13   3   5      278.60      206.63     55.67 o 
 -20   4   5       43.86       33.29     22.37 o 
 -18   4   5       35.90       32.13     23.94 o 
 -16   4   5      441.40      358.58    109.00 o 
 -14   4   5      155.68      146.03     40.97 o 
 -12   4   5       83.99       88.16     27.51 o 
 -10   4   5      630.19      517.09     88.05 o 
  -8   4   5      150.94      144.69      6.26 o 
  -6   4   5     1227.25     1095.88     47.77 o 
  -4   4   5      143.67      137.90     10.75 o 
  -2   4   5      566.89      623.86     22.14 o 
   0   4   5      768.31      798.52     27.33 o 
   2   4   5     2122.17     2169.74     64.20 o 
   4   4   5     1252.15     1227.30     39.80 o 
   6   4   5      134.56      104.46     17.31 o 
   8   4   5      131.49      123.61     26.65 o 
  10   4   5      208.78      175.20     36.43 o 
  12   4   5      458.67      481.41     43.43 o 
 -19   5   5       18.90       39.84     20.15 o 
 -17   5   5      334.88      398.04     45.57 o 
 -15   5   5      380.88      318.31     34.05 o 
 -13   5   5      427.00      216.41     66.92 o 
 -11   5   5      524.79      562.61     54.30 o 
  -9   5   5     1993.85     1992.27    108.82 o 
  -7   5   5       77.24       85.11      5.79 o 
  -5   5   5      193.11      186.74     10.97 o 
  -3   5   5      103.15      111.07      6.22 o 
  -1   5   5      172.24      184.17      9.03 o 
   1   5   5      621.82      624.40     22.66 o 
   3   5   5       29.18       30.43      4.56 o 
   5   5   5       16.83       22.45      6.45 o 
   7   5   5      690.55      721.45     35.93 o 
   9   5   5      438.60      476.49     37.89 o 
  11   5   5      287.31      226.81     53.71 o 
 -18   6   5      314.08      232.24     35.94 o 
 -16   6   5      197.90      206.91     74.52 o 
 -14   6   5      430.98      477.55     57.64 o 
 -12   6   5      525.49      459.02     33.21 o 
 -10   6   5      249.87      269.42     12.54 o 
  -8   6   5      115.35      103.91     20.60 o 
  -6   6   5      442.16      419.49     16.66 o 
  -4   6   5      204.99      216.54      9.94 o 
  -2   6   5      689.12      674.88     22.74 o 
   0   6   5      260.25      252.67     10.87 o 
   2   6   5      175.57      154.20     10.01 o 
   4   6   5       33.23       35.50      6.68 o 
   6   6   5      524.22      531.67     26.83 o 
   8   6   5      308.55      305.32     19.86 o 
  10   6   5      278.13      224.46     29.89 o 
  12   6   5      439.43      513.71     49.12 o 
 -19   7   5      107.08      197.85     47.29 o 
 -17   7   5       99.77       81.42     31.06 o 
 -15   7   5      662.30      632.03     51.13 o 
 -13   7   5      103.90       72.34     28.95 o 
 -11   7   5      389.62      370.92     27.80 o 
  -9   7   5     1714.25     1667.14     62.13 o 
  -7   7   5      487.93      509.97     20.14 o 
  -5   7   5      136.94      126.85     10.11 o 
  -3   7   5       26.64       23.55      5.74 o 
  -1   7   5      200.03      196.81      9.88 o 
   1   7   5      841.86      863.53     36.45 o 
   3   7   5      107.99      102.17     11.28 o 
   5   7   5      205.29      220.94     13.75 o 
   7   7   5      131.86      134.70     16.40 o 
   9   7   5      497.96      487.31     43.46 o 
  11   7   5      645.26      697.82     79.25 o 
 -18   8   5       76.17       64.11     27.62 o 
 -16   8   5       29.87       45.40     12.59 o 
 -14   8   5      173.03      181.25     33.58 o 
 -12   8   5      168.07      160.41      8.83 o 
 -10   8   5      298.72      285.41     23.92 o 
  -8   8   5       71.06       65.38     28.73 o 
  -6   8   5     2061.09     2136.56     75.78 o 
  -4   8   5      386.38      380.87     15.26 o 
  -2   8   5     1262.39     1212.33     34.61 o 
   0   8   5     1936.01     1952.45     53.18 o 
   2   8   5      409.35      404.29     13.08 o 
   4   8   5       78.23       62.13     10.84 o 
   6   8   5      121.37      146.24     22.26 o 
   8   8   5      274.87      227.43     17.90 o 
  10   8   5      205.19      185.34     42.63 o 
 -17   9   5        9.43       11.26     16.40 o 
 -15   9   5      104.18      116.80     33.00 o 
 -13   9   5       30.63       28.45     25.40 o 
 -11   9   5      332.84      344.55     15.13 o 
  -9   9   5      164.29      180.07     28.77 o 
  -7   9   5     1073.62     1149.90     47.38 o 
  -5   9   5     2027.35     2032.82    144.41 o 
  -3   9   5     2063.70     2042.77     67.97 o 
  -1   9   5      645.85      633.50     22.76 o 
   1   9   5      164.23      166.94      9.51 o 
   3   9   5       33.11       28.52      5.82 o 
   5   9   5       78.25       78.54     15.96 o 
   7   9   5       74.53       82.06     15.62 o 
   9   9   5      552.13      512.89     55.38 o 
 -16  10   5      125.72      109.76     34.26 o 
 -14  10   5      332.22      319.62     50.76 o 
 -12  10   5      125.23      135.48     16.74 o 
 -10  10   5      380.06      383.50     35.05 o 
  -8  10   5       69.21       62.38     13.28 o 
  -6  10   5     1446.55     1519.61    126.89 o 
  -4  10   5      625.70      621.09     48.84 o 
  -2  10   5      511.29      456.19     16.70 o 
   0  10   5      542.34      583.59     19.12 o 
   2  10   5      178.72      176.63     13.32 o 
   4  10   5      328.33      325.39     14.05 o 
   6  10   5      417.39      412.08     17.85 o 
   8  10   5       66.20       48.31     15.27 o 
  10  10   5      216.83      227.35     33.04 o 
 -15  11   5       11.36       13.61     13.50 o 
 -13  11   5      464.28      445.05     41.12 o 
 -11  11   5      369.95      371.08     32.68 o 
  -9  11   5      223.59      222.55     14.01 o 
  -7  11   5     1563.65     1627.61    157.02 o 
  -5  11   5      170.82      193.04     12.52 o 
  -3  11   5      538.39      518.08     22.30 o 
  -1  11   5     1269.44     1200.41     41.59 o 
   1  11   5      165.56      174.33     16.02 o 
   3  11   5       80.57       70.67     14.19 o 
   5  11   5      421.44      445.46     26.18 o 
   7  11   5       86.03       84.89     16.34 o 
   9  11   5      116.68       88.65     25.92 o 
 -14  12   5       16.69       28.18     12.39 o 
 -12  12   5      194.10      213.53     42.14 o 
 -10  12   5     1395.15     1509.11     35.63 o 
  -8  12   5      329.62      382.36     43.40 o 
  -6  12   5      690.12      705.78     46.21 o 
  -4  12   5      229.85      236.15     31.24 o 
  -2  12   5       97.52       93.73     15.04 o 
   0  12   5      213.85      202.41     10.71 o 
   2  12   5      274.36      244.42     24.02 o 
   4  12   5      120.93      110.33     18.53 o 
   6  12   5      179.38      165.37     29.14 o 
   8  12   5        7.63        7.39      7.63 o 
 -13  13   5      193.84      202.15     29.52 o 
 -11  13   5      305.72      298.63     45.48 o 
  -9  13   5     1093.35     1144.64     71.69 o 
  -7  13   5      251.42      236.91     24.95 o 
  -5  13   5      341.88      314.86     33.33 o 
  -3  13   5       21.04       28.55      9.29 o 
  -1  13   5       30.99       37.66      6.85 o 
   1  13   5        4.62        4.99      5.10 o 
   3  13   5      209.16      201.26     27.26 o 
   5  13   5       64.73       61.93     15.73 o 
   7  13   5        6.63        7.89      5.80 o 
 -12  14   5       60.27       67.35     21.45 o 
 -10  14   5      292.94      296.38     36.04 o 
  -8  14   5       33.85       54.12     14.96 o 
  -6  14   5      163.41      192.96     29.10 o 
  -4  14   5      210.25      219.53     48.78 o 
  -2  14   5        7.86        9.22      3.52 o 
   0  14   5      163.26      149.98     26.40 o 
   2  14   5        4.73        6.54      5.59 o 
   4  14   5       49.19       42.33      9.02 o 
  -9  15   5        5.27        7.83     11.98 o 
  -7  15   5       13.50        6.78     13.95 o 
  -5  15   5      150.63      144.98     36.92 o 
  -3  15   5       35.73       41.92     12.83 o 
  -1  15   5       50.19       45.63      9.05 o 
   1  15   5       22.50       23.12      9.18 o 
   3  15   5      462.91      502.15     35.71 o 
  -6  16   5       84.75      102.06     24.69 o 
  -4  16   5       23.13       25.18     11.22 o 
  -2  16   5       11.30       10.88      6.49 o 
   0  16   5       92.65       94.52     17.42 o 
 -20   0   6       10.93       35.41     29.88 o 
 -18   0   6      585.33      628.15    241.72 o 
 -16   0   6     1655.37     1633.84    232.85 o 
 -14   0   6     1459.16     1414.72    117.90 o 
 -12   0   6     2121.29     2169.61    168.95 o 
 -10   0   6       70.77       76.32     47.63 o 
  -8   0   6      455.13      412.83     24.02 o 
  -6   0   6      302.25      288.48     13.96 o 
  -4   0   6     5899.52     6101.23    417.19 o 
  -2   0   6     1410.72     1405.64     57.33 o 
   0   0   6      725.47      744.03     27.05 o 
   2   0   6     1423.21     1413.67     53.25 o 
   4   0   6     1811.07     1932.80     91.26 o 
   6   0   6      400.92      441.54     55.30 o 
   8   0   6      286.41      262.60    104.89 o 
  10   0   6      206.85      147.32     72.48 o 
 -19   1   6       70.60       58.28     33.81 o 
 -17   1   6       72.33       62.76     30.76 o 
 -15   1   6      460.35      433.32    119.90 o 
 -13   1   6     1780.10     1778.00    112.15 o 
 -11   1   6       16.11       23.02     16.09 o 
  -9   1   6      189.82      183.29     17.27 o 
  -7   1   6      290.06      301.73     24.36 o 
  -5   1   6       89.76       84.73      7.26 o 
  -3   1   6      146.26      152.25      7.34 o 
  -1   1   6      547.97      553.02     17.16 o 
   1   1   6     1666.37     1817.69     44.04 o 
   3   1   6      346.38      370.94     19.75 o 
   5   1   6      889.47      903.04     38.78 o 
   7   1   6      153.71      149.04     28.71 o 
   9   1   6      154.97       87.05     51.11 o 
  11   1   6      352.34      274.41     64.48 o 
 -20   2   6      122.52      130.38     28.51 o 
 -18   2   6      349.92      324.82     49.65 o 
 -16   2   6      972.39      904.03     72.29 o 
 -14   2   6      268.10      259.86     50.12 o 
 -12   2   6      105.93       66.79     32.31 o 
 -10   2   6      280.31      267.94     37.12 o 
  -8   2   6       37.31       43.63      8.70 o 
  -6   2   6      111.76      115.26      7.88 o 
  -4   2   6     2145.87     2210.29     67.31 o 
  -2   2   6      614.52      557.68     20.37 o 
   0   2   6      491.43      496.54     13.84 o 
   2   2   6      112.20      122.26     12.96 o 
   4   2   6       16.03       10.54      4.42 o 
   6   2   6      177.11      169.42     18.69 o 
   8   2   6      174.49      145.81     35.24 o 
  10   2   6       58.79       80.79     21.79 o 
 -19   3   6      182.22      158.52     42.50 o 
 -17   3   6       40.41       62.58     25.27 o 
 -15   3   6      620.52      684.13     77.91 o 
 -13   3   6      652.01      613.21    116.15 o 
 -11   3   6      566.39      601.49     55.31 o 
  -9   3   6      403.50      359.79     22.31 o 
  -7   3   6     2199.14     2283.22     70.79 o 
  -5   3   6       90.98       95.68      7.68 o 
  -3   3   6      272.85      275.29      9.02 o 
  -1   3   6     1335.17     1302.98     36.02 o 
   1   3   6      515.15      492.73     14.16 o 
   3   3   6     2310.08     2331.24     69.11 o 
   5   3   6      641.70      560.51     31.68 o 
   7   3   6      302.32      296.63     43.86 o 
   9   3   6      274.00      272.68     30.50 o 
  11   3   6       74.71       46.74     19.66 o 
 -18   4   6      104.95       69.07     38.83 o 
 -16   4   6       81.85       77.64     38.47 o 
 -14   4   6       55.56       76.74     36.03 o 
 -12   4   6      388.49      319.45     83.10 o 
 -10   4   6      109.03      112.46     14.82 o 
  -8   4   6     1736.03     1817.26     58.55 o 
  -6   4   6       58.97       52.69     11.51 o 
  -4   4   6       95.46       95.42      6.67 o 
  -2   4   6      188.53      175.74     12.20 o 
   0   4   6      449.00      477.41     13.32 o 
   2   4   6      106.63      104.51     13.30 o 
   4   4   6       22.40       19.77      5.78 o 
   6   4   6      158.34      161.15     35.12 o 
   8   4   6       52.88       27.63     16.54 o 
  10   4   6       48.57       44.88     15.03 o 
 -19   5   6       36.44       56.61     25.36 o 
 -17   5   6      441.15      509.93     57.75 o 
 -15   5   6      512.26      386.65     59.93 o 
 -13   5   6      470.41      456.51     53.65 o 
 -11   5   6      143.97      148.11     34.61 o 
  -9   5   6     2131.33     2144.85     70.05 o 
  -7   5   6      207.72      211.49     12.43 o 
  -5   5   6      278.18      277.28     12.53 o 
  -3   5   6       25.44       26.01      4.39 o 
  -1   5   6     1130.12     1152.39     35.85 o 
   1   5   6     1193.48     1227.55     40.95 o 
   3   5   6     1483.86     1342.14     46.78 o 
   5   5   6      241.67      243.00     36.19 o 
   7   5   6      683.26      717.30     35.27 o 
   9   5   6      646.71      651.37     48.66 o 
 -18   6   6      256.07      213.82     80.38 o 
 -16   6   6      393.50      356.50     68.44 o 
 -14   6   6      660.77      685.07     64.11 o 
 -12   6   6      242.39      264.74     12.10 o 
 -10   6   6      714.44      764.89     58.72 o 
  -8   6   6     1396.85     1440.10     50.66 o 
  -6   6   6       61.49       61.58     10.10 o 
  -4   6   6       49.87       41.74      6.81 o 
  -2   6   6     2031.19     2106.58     62.99 o 
   0   6   6      142.78      156.31      8.28 o 
   2   6   6       57.33       62.82      8.84 o 
   4   6   6      496.00      509.89     20.04 o 
   6   6   6      244.28      257.30     23.55 o 
   8   6   6      402.88      420.18     34.96 o 
  10   6   6       39.76       48.27     11.53 o 
 -17   7   6        1.36       18.21     14.22 o 
 -15   7   6      500.97      533.89     48.05 o 
 -13   7   6      489.87      493.63     26.42 o 
 -11   7   6     1742.82     1656.92     83.68 o 
  -9   7   6       25.62       25.85      7.59 o 
  -7   7   6      134.22      123.86     15.34 o 
  -5   7   6      130.64      130.98     11.53 o 
  -3   7   6      213.41      210.31      8.16 o 
  -1   7   6      195.83      210.77      9.14 o 
   1   7   6      976.63      925.47     36.69 o 
   3   7   6      145.28      137.99     22.02 o 
   5   7   6       10.15       16.13      5.14 o 
   7   7   6       65.25       47.35     12.13 o 
   9   7   6      683.97      672.16     58.16 o 
 -16   8   6      136.89      144.29     48.84 o 
 -14   8   6      103.00      112.86     18.34 o 
 -12   8   6      496.41      533.72     55.82 o 
 -10   8   6      131.01      138.12     18.29 o 
  -8   8   6       45.85       43.39      7.31 o 
  -6   8   6       34.95       33.17      5.44 o 
  -4   8   6       19.43       21.57      4.34 o 
  -2   8   6      504.32      429.17     14.56 o 
   0   8   6     1849.96     1820.81     60.67 o 
   2   8   6      216.83      199.11     13.07 o 
   4   8   6       60.51       45.42      8.64 o 
   6   8   6       36.45       40.04     10.58 o 
   8   8   6      190.91      165.43     30.22 o 
 -17   9   6       91.71       79.32     27.82 o 
 -15   9   6      330.44      402.90     40.18 o 
 -13   9   6       11.74        5.73     10.08 o 
 -11   9   6       51.20       36.03     11.12 o 
  -9   9   6      171.43      159.96     12.51 o 
  -7   9   6      394.23      375.52     19.69 o 
  -5   9   6       30.63       30.29      4.73 o 
  -3   9   6      277.18      279.88     10.12 o 
  -1   9   6      170.15      185.75     20.48 o 
   1   9   6      295.07      266.47     11.73 o 
   3   9   6       67.77       64.62      8.69 o 
   5   9   6        8.18       12.16      5.88 o 
   7   9   6       12.30       12.14      6.86 o 
 -16  10   6      201.76      193.59     19.71 o 
 -14  10   6      217.83      233.94     48.05 o 
 -12  10   6       38.33       31.05      9.15 o 
 -10  10   6       26.40       22.27      8.31 o 
  -8  10   6      582.38      557.21     29.91 o 
  -6  10   6      198.42      204.58     22.33 o 
  -4  10   6      275.36      276.66     13.37 o 
  -2  10   6     2307.98     2159.07     57.20 o 
   0  10   6      104.55       91.57     16.99 o 
   2  10   6       27.15       17.58      4.90 o 
   4  10   6       76.02       70.69     16.93 o 
   6  10   6      120.05       91.48     14.95 o 
 -15  11   6      132.35      100.85     31.85 o 
 -13  11   6        1.77       29.70     34.42 o 
 -11  11   6      313.09      294.45     53.94 o 
  -9  11   6       47.97       49.31     11.13 o 
  -7  11   6       21.74       26.51      5.99 o 
  -5  11   6      127.12      143.05     17.58 o 
  -3  11   6       28.30       20.42      4.72 o 
  -1  11   6       99.38      102.84     14.13 o 
   1  11   6      322.43      304.58     36.52 o 
   3  11   6        1.92        9.71      3.38 o 
   5  11   6       89.75       68.54     18.18 o 
 -14  12   6      101.00      120.61     26.44 o 
 -12  12   6      115.24      146.63     48.81 o 
 -10  12   6      177.57      139.40     42.91 o 
  -8  12   6      999.66      888.56     49.88 o 
  -6  12   6       80.23       69.82     12.82 o 
  -4  12   6        4.10        6.86      3.71 o 
  -2  12   6      284.89      269.66     15.15 o 
   0  12   6      141.53      136.99     12.89 o 
   2  12   6      310.77      295.98     26.60 o 
   4  12   6       99.59      112.80     20.01 o 
 -11  13   6      142.74      125.92     40.94 o 
  -9  13   6      128.13      135.51     39.22 o 
  -7  13   6       65.88       70.88     19.34 o 
  -5  13   6       77.06       66.13     14.45 o 
  -3  13   6      246.87      244.39     19.33 o 
  -1  13   6      132.96      114.26     24.01 o 
   1  13   6        2.67        3.36      4.17 o 
   3  13   6        7.86       10.31      6.67 o 
 -10  14   6      919.20     1036.60     95.32 o 
  -8  14   6      161.20      132.01     44.82 o 
  -6  14   6       81.74       81.16     37.99 o 
  -4  14   6       25.33       45.15     10.24 o 
  -2  14   6      128.73      154.39     31.67 o 
   0  14   6       26.91       26.21      9.11 o 
  -5  15   6       76.85      137.50     25.59 o 
  -3  15   6      104.79       95.60     26.54 o 
 -17   1   7      155.70       65.54     55.78 o 
 -15   1   7      141.30       92.80     35.10 o 
 -13   1   7      974.11      985.55    124.50 o 
 -11   1   7      167.63      181.02     42.20 o 
  -9   1   7      833.27      804.78     38.70 o 
  -7   1   7      151.52      152.13     12.71 o 
  -5   1   7     1821.76     1860.35     53.12 o 
  -3   1   7      606.37      619.30     19.28 o 
  -1   1   7     2777.12     2952.16     44.36 o 
   1   1   7      641.71      645.40     52.74 o 
   3   1   7       75.52       59.37     15.56 o 
   5   1   7        8.54       17.19      5.93 o 
   7   1   7       79.01       54.64     16.44 o 
 -18   2   7      167.40      216.22     53.97 o 
 -16   2   7      260.53      276.12     42.89 o 
 -14   2   7      356.43      409.59     53.75 o 
 -12   2   7      240.90      266.43     51.22 o 
 -10   2   7     1206.72     1289.88     62.10 o 
  -8   2   7      100.44       95.18      8.96 o 
  -6   2   7      330.15      329.37     18.30 o 
  -4   2   7      184.13      198.12      8.13 o 
  -2   2   7      122.26      116.89     13.50 o 
   0   2   7     1359.88     1444.25     53.44 o 
   2   2   7     1165.22     1283.28     64.43 o 
   4   2   7      119.88      116.04     20.82 o 
   6   2   7      101.78       83.05     17.55 o 
   8   2   7      202.11      158.11     45.53 o 
 -17   3   7        8.04       18.66     17.28 o 
 -15   3   7      181.08      190.27     54.35 o 
 -13   3   7       49.30       46.18     24.48 o 
 -11   3   7      408.39      452.28     46.20 o 
  -9   3   7      189.07      177.05     17.12 o 
  -7   3   7      141.47      133.18      7.91 o 
  -5   3   7     1049.94     1048.35     40.66 o 
  -3   3   7     1079.05     1061.93     33.00 o 
  -1   3   7      557.19      612.35     25.25 o 
   1   3   7      446.42      446.01     20.45 o 
   3   3   7      488.13      488.33     34.95 o 
   5   3   7      330.81      338.82     30.23 o 
   7   3   7       15.33       12.57     10.12 o 
 -18   4   7       62.59      100.96     40.57 o 
 -16   4   7      105.63      180.66     48.09 o 
 -14   4   7      614.98      564.17     61.53 o 
 -12   4   7     1497.45     1526.32     65.00 o 
 -10   4   7     1926.53     1699.26     81.54 o 
  -8   4   7      187.21      203.39     17.47 o 
  -6   4   7      769.78      765.36     27.13 o 
  -4   4   7      129.84      157.04     12.93 o 
  -2   4   7     1071.98     1101.17     35.39 o 
   0   4   7      991.41      983.53     32.10 o 
   2   4   7      308.60      299.51     25.75 o 
   4   4   7      371.07      455.55     31.05 o 
   6   4   7      288.19      237.63     22.99 o 
   8   4   7      223.62      261.64     57.88 o 
 -17   5   7       76.07       71.26     22.01 o 
 -15   5   7       63.41       45.15     20.63 o 
 -13   5   7      614.93      644.31     38.56 o 
 -11   5   7      369.23      372.85     23.76 o 
  -9   5   7     1504.31     1501.31     55.43 o 
  -7   5   7      181.54      200.51      9.08 o 
  -5   5   7      202.65      213.09     11.51 o 
  -3   5   7       51.77       60.25      7.71 o 
  -1   5   7     1090.42     1048.85     31.78 o 
   1   5   7      695.63      649.61     25.42 o 
   3   5   7      220.16      183.46     40.17 o 
   5   5   7        0.59       23.10     12.78 o 
   7   5   7        0.97        2.74      9.21 o 
 -16   6   7       36.82       35.95     23.37 o 
 -14   6   7      263.11      252.22     32.57 o 
 -12   6   7       23.85       19.26      8.23 o 
 -10   6   7      209.76      223.16     15.61 o 
  -8   6   7      637.64      583.09     41.12 o 
  -6   6   7      602.13      610.15     22.36 o 
  -4   6   7       70.71       69.85     11.93 o 
  -2   6   7       84.39       94.02     11.54 o 
   0   6   7      300.90      317.87     18.24 o 
   2   6   7      350.82      318.96     18.42 o 
   4   6   7      176.16      174.26     38.13 o 
   6   6   7      245.49      229.52     24.41 o 
 -15   7   7      206.41      189.43     16.88 o 
 -13   7   7      101.16       68.86     20.17 o 
 -11   7   7      272.95      249.99     15.05 o 
  -9   7   7      304.51      316.11     19.56 o 
  -7   7   7      283.93      326.10     14.29 o 
  -5   7   7     2203.35     2206.40     59.22 o 
  -3   7   7       60.37       82.78     10.19 o 
  -1   7   7     2621.43     2748.71    106.73 o 
   1   7   7      212.18      245.06     23.48 o 
   3   7   7       98.75       79.59     18.18 o 
   5   7   7       41.19       40.26     15.19 o 
 -16   8   7     1302.20     1574.04     42.74 o 
 -14   8   7       27.45       37.73     21.87 o 
 -12   8   7      214.16      195.15     23.66 o 
 -10   8   7       99.18       95.27     20.50 o 
  -8   8   7      677.14      667.26     34.07 o 
  -6   8   7        6.32       12.73      5.82 o 
  -4   8   7      532.93      513.65     22.10 o 
  -2   8   7      571.68      574.38     33.52 o 
   0   8   7       37.42       31.89      9.48 o 
   2   8   7        5.02        7.84      6.47 o 
   4   8   7      187.66      159.27     26.76 o 
 -15   9   7       39.76       33.37     10.76 o 
 -13   9   7       16.73       19.70      7.17 o 
 -11   9   7      114.46      115.40     21.88 o 
  -9   9   7      234.17      213.08     12.30 o 
  -7   9   7       43.51       53.75     12.15 o 
  -5   9   7      697.78      640.56     20.86 o 
  -3   9   7      216.01      200.20     11.05 o 
  -1   9   7      378.98      396.82     17.97 o 
   1   9   7     1019.41      980.68     30.46 o 
   3   9   7       33.51       31.95      6.11 o 
 -14  10   7       56.64       78.02     20.00 o 
 -12  10   7      193.13      194.06     22.25 o 
 -10  10   7       53.03       47.40     10.12 o 
  -8  10   7       10.89       10.43      7.57 o 
  -6  10   7       19.56       26.13      7.64 o 
  -4  10   7      105.13      105.20     15.81 o 
  -2  10   7       28.30       32.44      6.17 o 
   0  10   7      189.25      177.49     19.70 o 
   2  10   7      194.51      203.71     26.15 o 
 -11  11   7      162.25      176.73     16.43 o 
  -9  11   7       38.82       33.69      6.38 o 
  -7  11   7       22.48       31.99      9.12 o 
  -5  11   7      190.48      203.96     17.40 o 
  -3  11   7        2.51        6.08      2.64 o 
  -1  11   7       30.96       25.19      5.62 o 
   1  11   7       92.06       68.78     13.94 o 
 -10  12   7       22.03       30.83     10.84 o 
  -8  12   7      106.26       95.29     16.72 o 
  -6  12   7       61.45       59.61     10.04 o 
  -4  12   7      102.71       97.47     14.69 o 
  -2  12   7      208.76      192.11     16.23 o 
   0  12   7       95.67       84.62     16.58 o 
  -7  13   7       31.85       43.71     13.95 o 
  -5  13   7      114.93      123.81     16.86 o 
 -16   0   8      480.96      499.42    193.17 o 
 -14   0   8     1621.90     1725.29     90.60 o 
 -12   0   8      534.75      477.66     54.60 o 
 -10   0   8      225.61      188.17     31.36 o 
  -8   0   8       76.44       73.44     24.11 o 
  -6   0   8      117.59      122.63     14.10 o 
  -4   0   8      551.15      555.29     44.73 o 
  -2   0   8      256.61      257.31     26.86 o 
   0   0   8      299.36      318.09     42.51 o 
   2   0   8      108.58       92.34     34.53 o 
   4   0   8      143.77      139.96     52.82 o 
 -15   1   8      659.22      641.61     82.07 o 
 -13   1   8      111.61      207.41    108.76 o 
 -11   1   8      390.12      367.93     45.62 o 
  -9   1   8       46.48       35.22     10.77 o 
  -7   1   8       22.28       22.87     10.74 o 
  -5   1   8      508.34      500.81     21.96 o 
  -3   1   8       14.90       14.03      3.83 o 
  -1   1   8        2.17        3.32      8.17 o 
   1   1   8      102.96       96.00     25.45 o 
   3   1   8      422.75      425.76     43.56 o 
   5   1   8       58.53       61.95     23.73 o 
 -16   2   8      225.98      191.58     65.03 o 
 -14   2   8       35.65       55.77     21.84 o 
 -12   2   8      577.62      576.05     52.94 o 
 -10   2   8      342.35      337.07     24.04 o 
  -8   2   8        8.89       17.32      9.30 o 
  -6   2   8      162.43      174.00      9.18 o 
  -4   2   8       78.30       72.98     12.71 o 
  -2   2   8      199.52      219.20     10.62 o 
   0   2   8      111.42      103.77     24.40 o 
   2   2   8       31.63       18.47     12.63 o 
   4   2   8      170.01      143.05     46.21 o 
 -15   3   8      201.53      148.95     60.82 o 
 -13   3   8      127.78      106.32     24.53 o 
 -11   3   8      264.44      231.19     32.22 o 
  -9   3   8       74.43       65.08     12.20 o 
  -7   3   8      194.65      202.90     13.71 o 
  -5   3   8      359.63      392.41     19.59 o 
  -3   3   8      208.92      220.94     16.56 o 
  -1   3   8       93.36       88.95     22.07 o 
   1   3   8      558.63      539.78     30.45 o 
   3   3   8      808.89      867.99     29.49 o 
 -16   4   8       10.24       20.84     19.10 o 
 -14   4   8       21.11        9.59      5.74 o 
 -12   4   8       65.68      111.81     37.67 o 
 -10   4   8       24.93       16.98      7.21 o 
  -8   4   8       72.70       76.66     13.86 o 
  -6   4   8       99.44       77.16     14.92 o 
  -4   4   8      108.14      119.23     14.70 o 
  -2   4   8      429.86      441.99     16.59 o 
   0   4   8       13.47       17.65      7.66 o 
   2   4   8      174.31      159.65     37.58 o 
   4   4   8      194.83      255.10     36.37 o 
 -15   5   8        3.17       18.24     11.00 o 
 -13   5   8       96.09      111.80     23.84 o 
 -11   5   8       61.21       53.55     11.80 o 
  -9   5   8      128.94      115.97      9.77 o 
  -7   5   8       54.89       43.64      9.19 o 
  -5   5   8       70.86       70.42     10.46 o 
  -3   5   8       72.73       61.68     12.24 o 
  -1   5   8      795.42      849.51     36.51 o 
   1   5   8       66.29       58.21     13.78 o 
   3   5   8      400.59      429.53     29.87 o 
 -14   6   8        4.69        6.69     14.09 o 
 -12   6   8       62.38       51.30     15.08 o 
 -10   6   8      311.74      293.36     19.73 o 
  -8   6   8      474.54      467.69     35.84 o 
  -6   6   8       51.84       45.50      8.29 o 
  -4   6   8      170.60      175.72     14.49 o 
  -2   6   8      442.97      441.34     22.05 o 
   0   6   8      501.67      532.10     37.00 o 
   2   6   8      174.43      140.85     29.39 o 
 -13   7   8       40.15       50.73     35.72 o 
 -11   7   8      132.49      105.60     20.50 o 
  -9   7   8       77.85       50.91     13.56 o 
  -7   7   8      490.16      479.59     24.28 o 
  -5   7   8      315.19      301.39     17.87 o 
  -3   7   8       61.74       56.95      9.73 o 
  -1   7   8      140.27      115.41     13.46 o 
   1   7   8      426.91      402.85     35.40 o 
 -12   8   8        4.20       13.17      7.90 o 
 -10   8   8       65.50       60.43     13.26 o 
  -8   8   8       97.83       69.78     12.49 o 
  -6   8   8      134.64      132.53     12.82 o 
  -4   8   8       38.78       34.72      6.15 o 
  -2   8   8      227.80      244.91     19.79 o 
   0   8   8       50.82       54.69     11.14 o 
 -11   9   8      211.11      226.50     23.82 o 
  -9   9   8       92.29       72.17     16.80 o 
  -7   9   8       30.73       32.12      6.03 o 
  -5   9   8      206.09      199.37     16.46 o 
  -3   9   8       43.39       37.62      7.09 o 
  -1   9   8       24.29       27.28      8.83 o 
  -8  10   8      423.85      483.19     15.86 o 
  -6  10   8       19.79       19.97      7.36 o 
  -4  10   8       48.06       33.68      8.73 o 
 -13   1   9      247.25      277.58     25.18 o 
 -11   1   9      254.33      277.64     28.98 o 
  -9   1   9       64.77       54.85     13.50 o 
  -7   1   9      333.34      348.26     74.02 o 
  -5   1   9      451.79      472.68     34.10 o 
  -3   1   9       72.85       53.18     15.87 o 
  -1   1   9       31.54       23.88      8.53 o 
 -12   2   9       55.28       36.75     10.91 o 
 -10   2   9       58.66       54.46     11.42 o 
  -8   2   9       27.13       37.03      8.02 o 
  -6   2   9      198.33      218.03     19.00 o 
  -4   2   9      420.02      449.11     33.53 o 
  -2   2   9        1.12        8.60      5.59 o 
 -11   3   9       14.91       20.80      9.17 o 
  -9   3   9       91.80       75.02     15.79 o 
  -7   3   9      273.02      278.52     26.45 o 
  -5   3   9        2.48        3.75      4.31 o 
  -3   3   9       45.21       28.92     11.78 o 
  -1   3   9      107.73      110.78     23.95 o 
 -10   4   9      175.07      178.31     16.95 o 
  -8   4   9       69.56       51.04     13.01 o 
  -6   4   9       90.49       93.81     14.87 o 
  -4   4   9      119.44      131.61     16.87 o 
  -2   4   9        3.42        0.37      4.80 o 
  -9   5   9      177.22      191.21     20.15 o 
  -7   5   9        3.99        9.20      5.05 o 
  -5   5   9      257.27      276.41     12.89 o 
  -3   5   9      151.72      169.64     18.79 o 
  -8   6   9       49.08       54.31     11.28 o 
  -6   6   9       99.44       87.45     17.22 o 
                                                 
